# Supplementary material for: EXCRETE workflow enables deep proteomics of the microbial extracellular environment
Source: Commun Biol. 2024 Sep 25;7:1189. doi: 10.1038/s42003-024-06910-2 (PMC11424642; doi:10.1038/s42003-024-06910-2)
Supplement: Supplementary file 3 — Supplementary Data 1-15 [file 42003_2024_6910_MOESM3_ESM.xlsx]

## Sheet: List
Supplementary Data 1	List of proteins identified in the exoproteome of Synechococcus sp. PCC 11901 with the EXCRETE workflow
Supplementary Data 2	List of proteins identified in the exoproteome of Synechococcus sp. PCC 11901 with the ultrafiltration workflow
Supplementary Data 3	List of proteins unique to the EXCRETE workflow
Supplementary Data 4	List of proteins identified in the exoproteome of Synechococcus sp. PCC 11901 processed in microtubes following filtration and imputation
Supplementary Data 5	List of proteins identified in the exoproteome of Synechococcus sp. PCC 11901 processed in microplates following filtration and imputation
Supplementary Data 6	List of proteins unique to the EXCRETE microtube workflow
Supplementary Data 7	List of proteins unique to the EXCRETE microplate workflow
Supplementary Data 8	List of proteins identified in the exoproteome of Synechocystis sp. PCC 6803 with the EXCRETE workflow
Supplementary Data 9	List of proteins identified in the exoproteome of Nostoc punctiforme PCC 73102 with the EXCRETE workflow
Supplementary Data 10	List of proteins identified in the endoproteome of Synechocystis sp. PCC 6803 with the EXCRETE workflow
Supplementary Data 11	List of proteins identified in the endoproteome of Nostoc punctiforme PCC 73102 with the EXCRETE workflow
Supplementary Data 12	List of proteins identified in the exoproteome of Synechocystis sp. PCC 6803 in the bloom condition with the EXCRETE workflow
Supplementary Data 13	List of proteins identified in the exoproteome of Synechocystis sp. PCC 6803 in the Δhfq condition with the EXCRETE workflow
Supplementary Data 14	List of proteins unique to the Synechocystis sp. PCC 6803 WT condition in comparison to the Δhfq condition
Supplementary Data 15	List of proteins identified in the endoproteome of Synechocystis sp. PCC 6803 Δhfq with the EXCRETE workflow

## Sheet: Supplementary Data 1
protein_id	EXCRETE_1	EXCRETE_2	EXCRETE_3	EXCRETE_4	EXCRETE_5
A0A4P8WVY2	30.8529	#NUM!	#NUM!	28.2554	#NUM!
A0A4P8WW50	20.4437	12.5816	15.05	25.707	17.7568
A0A4P8WW90	408.956	471.897	465.415	489.144	648.391
A0A4P8WW99	54.7724	35.0931	28.7465	38.1614	29.9497
A0A4P8WWA1	692.42	953.196	954.321	1010.52	1032.26
A0A4P8WWC1	71.2676	79.4806	58.9732	99.1224	41.8895
A0A4P8WWC3	11.4769	12.975	#NUM!	#NUM!	#NUM!
A0A4P8WWD4	7362.28	10568.2	11781	9928.32	9118.28
A0A4P8WWD5	10.5337	#NUM!	#NUM!	7.38976	#NUM!
A0A4P8WWE3	21.6721	10.7157	#NUM!	#NUM!	#NUM!
A0A4P8WWF3	195.324	173.974	159.557	143.878	167.831
A0A4P8WWG3	153.715	107.825	116.727	119.334	121.533
A0A4P8WWH0	36.6078	#NUM!	#NUM!	#NUM!	#NUM!
A0A4P8WWI0	14.2837	4.56215	#NUM!	#NUM!	#NUM!
A0A4P8WWI7	33.5397	25.027	43.2788	68.6473	44.5737
A0A4P8WWJ1	27.886	17.1162	24.1026	#NUM!	18.1677
A0A4P8WWK6	26.5853	11.9692	31.0892	49.6615	21.8655
A0A4P8WWL5	17.5288	8.42233	#NUM!	#NUM!	#NUM!
A0A4P8WWN1	11.3967	18.7935	18.7854	#NUM!	#NUM!
A0A4P8WWN3	6.20285	7.55006	#NUM!	10.7664	#NUM!
A0A4P8WWN7	22.9231	18.4063	30.194	13.8918	21.8609
A0A4P8WWQ8	67.1796	79.5991	87.7857	49.5597	43.5254
A0A4P8WWR8	3.48284	6.80216	#NUM!	8.24965	#NUM!
A0A4P8WWS0	17.7123	34.5232	24.9135	37.0692	33.5237
A0A4P8WWS8	823.847	1103.42	743.835	1231.73	1101.1
A0A4P8WWW5	17.084	9.32962	5.27629	8.03537	2.75533
A0A4P8WWX1	140.967	138.207	93.9326	143.933	150.948
A0A4P8WWX6	151.799	24.0804	14.9401	23.6345	17.4035
A0A4P8WWY7	13.4063	#NUM!	#NUM!	#NUM!	#NUM!
A0A4P8WWY9	73.9029	35.6276	35.6461	24.6126	30.4206
A0A4P8WWZ7	49.0654	28.9108	43.8288	28.6957	27.9628
A0A4P8WWZ8	610.096	587.259	316.642	462.584	663.112
A0A4P8WX00	116.4	156.024	159.865	100.523	104.756
A0A4P8WX11	4947.58	6777.04	7939.31	6176.05	7653.6
A0A4P8WX12	1491.46	3004.79	3594.39	3088.41	2641.74
A0A4P8WX17	22.1419	31.3557	22.5179	12.7996	17.3033
A0A4P8WX21	190.393	197.261	314.414	490.881	336.476
A0A4P8WX28	1580.79	2082.08	2817.11	1839.07	1988.28
A0A4P8WX39	7.67053	6.50749	#NUM!	9.18369	#NUM!
A0A4P8WX44	4.71996	19.653	12.4311	#NUM!	#NUM!
A0A4P8WX47	19.1813	16.9738	8.94206	14.9527	12.4553
A0A4P8WX56	22.5525	14.3416	7.05855	#NUM!	6.1742
A0A4P8WX76	16.0965	11.5716	#NUM!	#NUM!	17.5222
A0A4P8WX78	21.8294	21.8786	#NUM!	#NUM!	45.5251
A0A4P8WX85	4843.87	5623.59	5651.14	6962.51	7511.27
A0A4P8WX87	23.9578	33.2027	15.2246	22.289	44.5813
A0A4P8WX93	16.3047	#NUM!	2.28753	9.85573	#NUM!
A0A4P8WX95	24.6005	8.02296	5.70673	10.5399	27.921
	14454.8	18851.2	14411	15878.5	12903.7
A0A4P8WXA8	8.12298	#NUM!	#NUM!	#NUM!	#NUM!
A0A4P8WXA9	230.782	150.423	297.833	353.232	#NUM!
A0A4P8WXB0	8.0226	20.1816	18.5576	22.0774	30.8829
A0A4P8WXB1	63.5235	49.1911	71.3802	53.6489	22.2215
A0A4P8WXC6	13.8239	#NUM!	29.0261	32.5552	#NUM!
A0A4P8WXC7	22.3736	5.19187	13.6186	#NUM!	13.7776
A0A4P8WXC9	163.975	38.6886	41.0314	28.1461	32.5152
A0A4P8WXD5	169.741	47.9127	22.4537	16.7538	22.1315
A0A4P8WXD6	25605.3	31388	25880.7	33005.3	36563.7
A0A4P8WXG6	8.92543	#NUM!	#NUM!	#NUM!	#NUM!
A0A4P8WXG8	64.8923	25.0362	33.9391	24.2252	18.9579
A0A4P8WXG9	15.8632	5.28091	25.4957	#NUM!	13.7435
A0A4P8WXH5	1162.25	1837.21	1913.07	2401.22	1711.68
A0A4P8WXI8	5.33283	1.74605	14.9879	#NUM!	#NUM!
A0A4P8WXJ3	80.1268	122.559	154.41	102.918	162.545
A0A4P8WXJ4	33.7846	27.7205	28.7923	26.909	19.5563
A0A4P8WXK6	80.3199	63.6723	34.7634	29.0745	41.5968
A0A4P8WXL0	91.2789	59.5133	44.6149	18.7804	31.9173
A0A4P8WXL4	9.47496	#NUM!	#NUM!	#NUM!	#NUM!
A0A4P8WXM0	42.6031	44.3941	17.1625	9.53935	23.96
A0A4P8WXN1	116.533	152.741	116.228	96.3772	88.0107
A0A4P8WXN6	242.007	104.58	115.604	102.064	89.2829
A0A4P8WXP4	232.768	228.113	250.568	202.612	264.488
A0A4P8WXP9	10.6897	#NUM!	#NUM!	#NUM!	#NUM!
A0A4P8WXQ7	2110.07	3045.18	3033.38	3812.25	3811.62
A0A4P8WXR5	1529.66	2294.28	1472.19	3506.51	2089.5
A0A4P8WXR8	14.8277	11.5625	7.91398	10.8958	10.2626
A0A4P8WXS5	127.746	147.447	173.595	153.771	163.442
A0A4P8WXS8	2665.26	4499.98	3246.66	5858.88	5301.1
A0A4P8WXT1	31.0511	8.96102	#NUM!	#NUM!	#NUM!
A0A4P8WXT2	13.8761	3.61734	#NUM!	#NUM!	#NUM!
A0A4P8WXT4	295.671	282.539	255.969	232.015	275.738
A0A4P8WXU8	69.1261	78.5224	64.6707	93.4886	69.2736
A0A4P8WXV8	6816.35	9414.71	9549.77	8675.91	8696.69
A0A4P8WXW7	46.2992	15.5448	15.4893	6.7882	13.4089
A0A4P8WXX9	72.2566	30.0663	31.1846	49.1575	45.7738
A0A4P8WXY2	3038.38	7630.67	9278.35	8207.82	6853.58
A0A4P8WXZ2	6.32192	11.0917	#NUM!	#NUM!	#NUM!
A0A4P8WXZ7	58.3387	#NUM!	#NUM!	53.4716	#NUM!
A0A4P8WXZ9	66.9268	73.1243	52.4728	68.8029	90.7412
A0A4P8WY05	46.3619	3.85985	4.75151	#NUM!	4.01722
A0A4P8WY07	4067.28	5307.43	5940.55	5750.86	5807
A0A4P8WY08	191.01	137.688	155.355	156.536	126.029
A0A4P8WY12	10.1249	#NUM!	#NUM!	#NUM!	9.94233
A0A4P8WY29	10.4747	5.8089	3.20459	11.9848	11.6514
A0A4P8WY43	2110.23	2922.78	2554.09	3099.25	2938.79
A0A4P8WY46	84.0056	17.5892	20.5221	19.9005	47.914
A0A4P8WY47	206.353	125.957	144.546	145.851	160.373
A0A4P8WY62	37.9421	33.7151	24.7419	35.275	22.7762
A0A4P8WY63	51.7106	30.2314	31.7636	29.1118	34.0848
A0A4P8WY64	4.57563	11.4503	25.194	9.22813	#NUM!
A0A4P8WY65	37.4038	32.8243	39.5817	12.5493	25.62
A0A4P8WY69	111.448	83.2173	81.9087	120.664	101.754
A0A4P8WY70	22.2912	14.9771	14.3902	12.8596	21.065
A0A4P8WY77	24.3849	6.50616	#NUM!	#NUM!	33.5181
A0A4P8WY80	74.6555	117.303	121.866	82.9623	104.796
A0A4P8WY86	15.5734	16.8309	11.9139	#NUM!	20.5528
A0A4P8WY87	30.3351	6.39186	#NUM!	#NUM!	#NUM!
A0A4P8WY88	44.6434	52.8858	51.1896	49.1926	45.4792
A0A4P8WY96	18.2314	14.1847	11.4837	35.2357	20.1608
A0A4P8WY99	160.072	200.939	208.618	224.399	202.741
A0A4P8WYB7	55.5618	38.5343	27.4824	18.7395	30.0734
A0A4P8WYC7	4.23799	#NUM!	#NUM!	#NUM!	#NUM!
A0A4P8WYC8	51.7819	28.9743	21.739	13.9469	47.4268
A0A4P8WYD4	14.618	11.7755	7.09179	#NUM!	#NUM!
A0A4P8WYD7	773.57	833.9	940.888	1030.53	1139.51
A0A4P8WYD8	682.532	774.084	791.406	757.258	785.564
A0A4P8WYG2	3.96189	#NUM!	#NUM!	#NUM!	#NUM!
A0A4P8WYH1	5.47427	#NUM!	#NUM!	4.28257	#NUM!
A0A4P8WYH6	91.7556	57.1448	49.6902	65.6722	65.9483
A0A4P8WYH8	8.47531	10.8552	#NUM!	23.8014	11.5942
A0A4P8WYH9	5.53856	11.4303	26.4518	#NUM!	#NUM!
A0A4P8WYI5	1136.78	1283.49	1272.12	1143.16	1537.05
A0A4P8WYJ0	234.399	196.216	137.763	399.344	727.386
A0A4P8WYJ4	6172.3	7299.2	7585.03	7601.94	7834.6
A0A4P8WYK3	93.0921	53.287	31.964	57.3136	42.6105
A0A4P8WYK5	692.867	675.917	867.133	916.964	882.479
A0A4P8WYK6	68.37	72.0503	70.498	92.0913	71.4614
A0A4P8WYL8	455.749	439.812	495.891	450.242	487.776
A0A4P8WYM1	19.0748	23.7817	19.4967	39.2506	18.2356
A0A4P8WYM8	24.8705	41.7523	67.3481	38.6879	43.1854
A0A4P8WYN4	26.7861	25.5861	27.6953	26.3676	40.7309
A0A4P8WYN8	7.39495	7.20383	#NUM!	#NUM!	#NUM!
A0A4P8WYQ2	16.5986	#NUM!	#NUM!	#NUM!	#NUM!
A0A4P8WYQ6	36.6533	27.0078	27.0305	17.0921	19.9192
A0A4P8WYR4	2.40235	#NUM!	#NUM!	#NUM!	#NUM!
A0A4P8WYS4	451.55	1101.06	840.605	794.157	909.043
A0A4P8WYT2	9.97581	#NUM!	#NUM!	#NUM!	#NUM!
A0A4P8WYT4	1966.23	2693.07	2781.6	3123.14	3203.44
A0A4P8WYU5	11.6008	5.12743	#NUM!	#NUM!	#NUM!
A0A4P8WYV0	7.71878	12.5861	#NUM!	#NUM!	#NUM!
A0A4P8WYV3	55.9782	41.8656	17.1212	#NUM!	109.511
A0A4P8WYX4	37.0989	37.7856	46.1103	48.2653	33.4073
A0A4P8WYX5	1.88957	#NUM!	#NUM!	#NUM!	#NUM!
A0A4P8WYX6	91.6083	96.7039	133.788	101.082	111.542
A0A4P8WYY1	19.439	11.7654	13.5502	20.138	5.42539
A0A4P8WYY5	18.8714	10.5117	20.6619	#NUM!	#NUM!
A0A4P8WYZ2	34.6499	28.4146	54.6329	#NUM!	33.065
A0A4P8WYZ4	113.476	179.194	209.357	140.68	206.12
A0A4P8WYZ5	277.797	478.173	480.831	655.351	624.444
A0A4P8WYZ6	10.9687	8.60365	13.4595	#NUM!	14.1352
A0A4P8WZ03	117.241	67.0614	62.5926	84.7405	74.9534
A0A4P8WZ05	46.493	25.3363	15.8454	14.3322	13.3749
A0A4P8WZ11	12.5554	#NUM!	#NUM!	#NUM!	#NUM!
A0A4P8WZ17	18.8189	9.70331	#NUM!	#NUM!	#NUM!
A0A4P8WZ19	261.97	128.167	145.859	92.5746	131.756
A0A4P8WZ27	14.1157	20.7009	33.7975	16.2671	#NUM!
A0A4P8WZ30	34.042	9.69707	#NUM!	#NUM!	#NUM!
A0A4P8WZ31	9.4655	#NUM!	#NUM!	17.2547	#NUM!
A0A4P8WZ41	6.70021	4.55727	7.95248	4.6427	10.8407
A0A4P8WZ43	91.8369	40.7585	32.5305	63.366	46.9798
A0A4P8WZ44	54209.7	52207.5	35652.4	52749.8	52750.1
A0A4P8WZ64	1352.31	1751.08	1962.41	1987.5	2129.44
A0A4P8WZ65	23.9721	11.919	20.9216	26.0226	20.2458
A0A4P8WZ67	9.74371	11.7976	#NUM!	#NUM!	#NUM!
A0A4P8WZ74	6474.91	7370.58	8219.33	7007.14	8172.28
A0A4P8WZ77	17.8206	41.0235	64.236	48.0611	28.8733
A0A4P8WZ81	90.0227	56.2165	49.8541	51.545	70.8807
A0A4P8WZ90	2963.94	3840.63	5028.67	3727.6	4023.98
A0A4P8WZA0	44.2566	#NUM!	#NUM!	#NUM!	#NUM!
A0A4P8WZC5	13.6732	24.3009	24.2957	25.2586	16.1042
A0A4P8WZC7	1704.41	2555.48	3698.16	3846.53	5135.54
A0A4P8WZE1	87.6994	5.17802	#NUM!	#NUM!	#NUM!
A0A4P8WZE9	41.9859	29.8439	#NUM!	#NUM!	#NUM!
A0A4P8WZG1	13.0467	3.38783	#NUM!	#NUM!	#NUM!
A0A4P8WZG7	34.1602	32.5417	26.1941	32.8279	23.1446
A0A4P8WZH2	#NUM!	1	#NUM!	#NUM!	#NUM!
A0A4P8WZH9	11.606	12.5083	3.38875	10.0803	34.0254
A0A4P8WZJ1	58.3488	24.6525	32.7887	32.1237	17.7879
A0A4P8WZJ2	5627.78	8921.48	11464.4	5784.06	10565.5
A0A4P8WZJ4	9.81471	#NUM!	#NUM!	#NUM!	#NUM!
A0A4P8WZJ8	10.4984	#NUM!	#NUM!	#NUM!	#NUM!
A0A4P8WZJ9	565.006	773.376	#NUM!	1075.51	951.266
A0A4P8WZK3	22.0568	40.5663	43.0028	27.3592	28.4307
A0A4P8WZK5	30.475	17.0474	#NUM!	#NUM!	#NUM!
A0A4P8WZL2	12.1254	8.16602	#NUM!	#NUM!	#NUM!
A0A4P8WZM0	1674.37	959.763	1787.17	1029.91	1200.89
A0A4P8WZM1	105.106	13.9925	27.6786	#NUM!	8.44067
A0A4P8WZM6	204.774	121.979	135.504	130.71	154.064
A0A4P8WZM7	5.25862	#NUM!	#NUM!	#NUM!	#NUM!
A0A4P8WZM9	2231.64	2870.53	3817.06	4841.07	4399.18
A0A4P8WZN4	14.6426	#NUM!	#NUM!	#NUM!	#NUM!
A0A4P8WZP2	15.2494	1.46915	#NUM!	6.89275	#NUM!
A0A4P8WZQ0	186.586	111.415	103.721	91.4506	132.184
A0A4P8WZQ2	46.0615	19.6107	#NUM!	#NUM!	#NUM!
A0A4P8WZQ7	21.5927	10.2888	#NUM!	26.4845	#NUM!
A0A4P8WZR0	48.2202	46.3879	71.7773	76.6936	48.1759
A0A4P8WZR1	1131.54	1266.32	1528.57	1748.6	1644.34
A0A4P8WZR3	3.93833	1.52702	#NUM!	#NUM!	#NUM!
A0A4P8WZS5	29.9274	19.2024	26.8503	26.3303	35.8014
A0A4P8WZS6	10.4801	#NUM!	#NUM!	#NUM!	#NUM!
A0A4P8WZT0	15.7046	6.82984	16.7532	11.2126	6.43162
A0A4P8WZT4	33.5056	7.60138	#NUM!	#NUM!	#NUM!
A0A4P8WZT5	91.1042	29.5242	42.6435	51.1915	35.7425
A0A4P8WZT7	101.945	131.714	88.8326	88.6704	101.458
A0A4P8WZU3	25.62	10.9053	#NUM!	#NUM!	#NUM!
A0A4P8WZU6	156.517	287.451	952.98	1374.14	1022.6
A0A4P8WZV0	487.22	188.012	110.044	254.237	170.052
A0A4P8WZV1	230.895	177.486	163.305	199.197	179.137
A0A4P8WZV2	73.0179	21.2644	21.1915	17.6871	22.6389
A0A4P8WZV6	28.4488	46.5257	55.9536	39.8209	45.6625
A0A4P8WZV8	5.34331	13.2874	#NUM!	#NUM!	12.3189
A0A4P8WZW2	9.07299	#NUM!	#NUM!	#NUM!	#NUM!
A0A4P8WZW7	815.003	1047.22	1136.75	1050.23	1264.61
A0A4P8WZW9	225.945	62.5937	120.553	75.3643	92.8591
A0A4P8WZX9	33.0643	76.2062	94.5125	69.5936	74.331
A0A4P8WZY2	224.199	327.403	289.383	342.297	269.177
A0A4P8WZY8	59.3845	31.011	32.6908	27.1389	28.8034
A0A4P8WZY9	10.5103	4.17437	#NUM!	#NUM!	10.4249
A0A4P8WZZ4	437.911	414.74	425.218	337.611	374.174
A0A4P8WZZ6	50.9484	22.2516	29.9495	19.3371	23.9898
A0A4P8WZZ8	14.9894	6.81049	#NUM!	#NUM!	#NUM!
A0A4P8X001	90.8848	53.1193	69.4402	51.7445	39.5241
A0A4P8X007	55.4014	13.7961	16.6506	19.6285	5.71633
A0A4P8X009	19.8614	19.6015	#NUM!	11.7225	#NUM!
A0A4P8X011	25.3211	20.5984	#NUM!	14.0017	26.3883
A0A4P8X018	69.047	146.722	189.899	136.327	535.891
A0A4P8X019	781.151	655.367	511.653	638.075	685.261
A0A4P8X024	10.6289	14.4475	7.37956	24.1724	18.4813
A0A4P8X034	33.4242	22.2336	56.4857	31.0352	41.304
A0A4P8X035	29.6496	69.55	92.113	92.6349	67.2002
A0A4P8X037	242.067	517.975	464.659	418.368	379.1
A0A4P8X044	37.392	12.717	#NUM!	#NUM!	3.32188
A0A4P8X047	5941.97	6889.57	9195.5	5965.24	7746.63
A0A4P8X049	13.7955	11.6894	3.92408	#NUM!	15.3438
A0A4P8X054	29.0795	8.71405	#NUM!	#NUM!	#NUM!
A0A4P8X060	58.623	74.2097	43.4477	52.8831	58.3698
A0A4P8X062	67.7297	35.2944	31.6148	49.7716	26.5057
A0A4P8X063	36.3761	25.2866	26.0176	53.2808	#NUM!
A0A4P8X068	437.609	576.888	630.503	523.602	593.116
A0A4P8X072	42.2886	38.49	#NUM!	#NUM!	#NUM!
A0A4P8X077	12.2121	6.59849	10.2201	#NUM!	#NUM!
A0A4P8X081	1925.74	2540.83	2334.24	2920.47	2201.81
A0A4P8X086	22.5727	9.84521	20.1277	#NUM!	11.0734
A0A4P8X091	13.2382	4.87012	#NUM!	8.24563	#NUM!
A0A4P8X094	63.6781	25.8665	36.0571	48.7344	43.0117
A0A4P8X0A3	115.845	89.5332	124.147	107.021	105.518
A0A4P8X0A6	11.5513	#NUM!	#NUM!	#NUM!	#NUM!
A0A4P8X0B3	#NUM!	1	#NUM!	1.34204	#NUM!
A0A4P8X0B4	14.0874	5.05085	#NUM!	28.7824	#NUM!
A0A4P8X0B5	8.99788	11.5941	25.9472	7.3025	20.3669
A0A4P8X0B8	620.603	605.524	439.109	472.151	505.59
A0A4P8X0D3	21.4707	10.27	15.2723	7.43082	15.3198
A0A4P8X0E5	87.547	46.8144	47.4135	41.1846	60.3843
A0A4P8X0F1	27.5703	#NUM!	#NUM!	16.2184	#NUM!
A0A4P8X0F2	27.4755	5.64296	12.2056	11.51	6.11632
A0A4P8X0F3	7.39178	#NUM!	#NUM!	#NUM!	#NUM!
A0A4P8X0F5	18.2372	16.7268	18.6415	17.9814	11.8063
A0A4P8X0F6	66.8092	113.305	162.532	127.667	55.9235
A0A4P8X0G6	7.93146	#NUM!	#NUM!	#NUM!	#NUM!
A0A4P8X0H7	30.1178	13.1098	#NUM!	#NUM!	8.22677
A0A4P8X0H8	36.2654	37.2693	22.5088	17.91	20.6456
A0A4P8X0I0	39.1824	46.5571	47.5872	36.1181	30.2267
A0A4P8X0I7	12.7496	#NUM!	#NUM!	#NUM!	#NUM!
A0A4P8X0J7	375.479	216.916	221.125	274.464	156.144
A0A4P8X0K0	18.7677	21.233	10.2154	24.8841	19.2689
A0A4P8X0K4	187.364	72.3216	109.035	69.3068	83.5217
A0A4P8X0K8	144.716	540.668	765.124	983.98	539.917
A0A4P8X0K9	103.108	116.093	132.271	125.859	112.593
A0A4P8X0L5	34.123	19.3666	#NUM!	#NUM!	22.3574
A0A4P8X0L6	130.207	197.125	260.425	248.424	190.652
A0A4P8X0L9	178.186	#NUM!	330.208	392.288	345.597
A0A4P8X0M0	389.32	32.7447	35.1841	83.8508	34.8935
A0A4P8X0M4	80.8431	186.347	278.875	165.622	227.59
A0A4P8X0M7	5.42748	#NUM!	#NUM!	#NUM!	#NUM!
A0A4P8X0N2	17.6175	14.8401	16.0486	22.0641	23.0252
A0A4P8X0N7	940.828	1901.12	1730.67	2554.37	1859.94
A0A4P8X0Q1	8.26603	17.0188	#NUM!	#NUM!	#NUM!
A0A4P8X0R1	11.548	#NUM!	#NUM!	#NUM!	#NUM!
A0A4P8X0R2	26.6838	19.0371	18.1812	12.7113	32.0036
A0A4P8X0S5	41.8492	23.1107	25.0106	19.6304	17.7314
A0A4P8X0S7	16.6757	9.38403	6.21307	11.9289	#NUM!
A0A4P8X0T5	#NUM!	13.5759	7.9927	#NUM!	#NUM!
A0A4P8X0T6	41.8217	27.9542	96.3544	26.7517	11.838
A0A4P8X0U0	58.4775	32.4414	32.704	54.0652	41.32
A0A4P8X0U5	2569.03	2788.99	2279.79	1786.77	1430.89
A0A4P8X0U7	21.3555	31.5827	38.3382	38.4859	36.3579
A0A4P8X0W8	355.098	482.599	457.692	332.032	439.035
A0A4P8X0W9	111.368	115.863	72.5194	135.985	81.6814
A0A4P8X0X6	30.966	17.8626	23.5605	32.6319	41.1253
A0A4P8X0X8	62.9796	42.3048	40.982	48.1579	28.4339
A0A4P8X0X9	157.879	69.8023	53.3927	63.8287	44.3046
A0A4P8X0Y3	5.12815	#NUM!	#NUM!	#NUM!	5.25348
A0A4P8X0Z0	1.71135	19.2734	20.0094	#NUM!	#NUM!
A0A4P8X0Z1	835.943	242.011	134.001	179.805	174.156
A0A4P8X0Z7	43.5084	39.0468	64.0514	#NUM!	#NUM!
A0A4P8X101	205.386	162.426	183.411	147.768	241.995
A0A4P8X107	427.872	326.337	398.51	334.341	351.441
A0A4P8X110	23.5952	12.5763	7.93289	17.8575	14.175
A0A4P8X113	804.054	1275.8	1253.96	1671.06	1639.49
A0A4P8X118	10286.5	11754.5	10979.4	13118.7	12595.7
A0A4P8X122	13.1336	8.0144	4.18368	10.3022	#NUM!
A0A4P8X125	277.209	399.685	322.11	427.13	402.801
A0A4P8X126	15.06	9.05104	#NUM!	9.9153	2.67446
A0A4P8X130	4.54635	3.90979	3.65149	17.3771	20.6422
A0A4P8X137	486.157	501.954	554.317	578.766	532.903
A0A4P8X141	61.3474	79.4864	69.1085	74.1422	92.277
A0A4P8X147	69.7128	56.2982	#NUM!	#NUM!	60.146
A0A4P8X151	138.976	132.602	96.8197	129.527	158.389
A0A4P8X152	6033.27	10602.5	14881.8	12971.6	12100.7
A0A4P8X154	1440.23	1351.77	1607.13	1439.24	1684.22
A0A4P8X155	36.5179	49.5868	57.8836	49.6697	64.6704
A0A4P8X158	62.5063	46.678	46.6504	38.346	26.6437
A0A4P8X162	352.97	574.605	460.89	485.911	571.285
A0A4P8X164	3.22472	4.09392	#NUM!	#NUM!	#NUM!
A0A4P8X168	66.7934	65.0754	58.3379	91.7073	65.5056
A0A4P8X170	2444.22	2639.14	2920.13	2647.36	3195.53
A0A4P8X174	7.62271	5.63918	23.0224	#NUM!	#NUM!
A0A4P8X179	7.54542	11.6798	20.684	#NUM!	#NUM!
A0A4P8X186	118.226	109.135	81.6413	123.262	81.3466
A0A4P8X190	65.7222	137.027	154.847	113.738	114.884
A0A4P8X191	17.4689	#NUM!	#NUM!	#NUM!	#NUM!
A0A4P8X194	104.521	69.2406	83.8428	54.8549	57.2274
A0A4P8X1A2	346.048	27.5385	277.186	164.25	156.853
A0A4P8X1A4	107765	129427	183653	244860	217174
A0A4P8X1A6	664.898	461.218	468.73	415.032	431.655
A0A4P8X1B1	57.6564	20.7143	13.4075	#NUM!	#NUM!
A0A4P8X1B9	5.17648	5.52838	#NUM!	#NUM!	#NUM!
A0A4P8X1D0	28.7808	17.8898	12.5522	17.1594	21.9052
A0A4P8X1D6	3291.02	4017.29	4562.04	4834.82	4474.38
A0A4P8X1F1	28.2219	15.9132	17.1078	#NUM!	27.9318
A0A4P8X1F6	13.3117	11.3412	17.7373	#NUM!	4.90251
A0A4P8X1H5	22.0807	#NUM!	#NUM!	#NUM!	#NUM!
A0A4P8X1I2	30.1511	18.69	22.296	10.1267	15.981
A0A4P8X1I9	6.56294	7.10034	8.69273	#NUM!	#NUM!
A0A4P8X1J6	55.6046	25.0222	#NUM!	20.6383	#NUM!
A0A4P8X1J9	99.4509	60.7182	41.2616	101.729	67.1641
A0A4P8X1K9	1697.57	1750.14	2128.21	2095.52	2165.33
A0A4P8X1L0	22.5757	#NUM!	17.22	#NUM!	16.3719
A0A4P8X1L5	49.3027	61.7117	67.0777	75.0024	62.438
A0A4P8X1M0	8.81048	#NUM!	#NUM!	#NUM!	#NUM!
A0A4P8X1M4	17.764	10.9348	8.18534	17.0503	9.81429
A0A4P8X1M6	5.78401	#NUM!	#NUM!	#NUM!	#NUM!
A0A4P8X1N4	28.7934	#NUM!	#NUM!	#NUM!	#NUM!
A0A4P8X1Q2	4.66567	3.20671	5.39442	#NUM!	#NUM!
A0A4P8X1Q7	11.2683	5.03458	4.58399	4.30818	5.11222
A0A4P8X1R1	28.7392	24.898	18.5817	25.0185	21.9951
A0A4P8X1R4	202.069	260.6	278.402	697.429	342.557
A0A4P8X1R5	40.8274	23.5869	24.3568	10.6094	25.7765
A0A4P8X1R6	96.8701	142.412	142.509	181.87	148.753
A0A4P8X1S0	16.1125	12.9371	26.8738	#NUM!	#NUM!
A0A4P8X1S1	61.9226	9.30381	#NUM!	#NUM!	#NUM!
A0A4P8X1S5	102.875	79.1249	#NUM!	93.6453	139.492
A0A4P8X1T5	68.2256	25.8001	25.4957	20.9894	11.7096
A0A4P8X1U1	241.934	91.2603	33.245	31.1755	28.0541
A0A4P8X1V1	2670.62	2963.06	2985.68	3452.72	3878.38
A0A4P8X1V2	2.9638	#NUM!	#NUM!	#NUM!	#NUM!
A0A4P8X1W5	5.12716	4.1683	#NUM!	#NUM!	#NUM!
A0A4P8X1W8	41.2809	43.6722	42.2676	64.4933	38.7836
A0A4P8X1X0	21.786	21.8075	15.7918	21.0701	23.6025
A0A4P8X1X1	450.952	455.556	525.998	444.459	492.211
A0A4P8X1X2	67.0399	97.2858	108.144	102.72	103.107
A0A4P8X1X6	82.4477	45.2854	65.373	65.1014	47.7981
A0A4P8X1Y3	8.45633	#NUM!	#NUM!	#NUM!	#NUM!
A0A4P8X1Y7	214.021	49.9059	40.1556	57.1522	32.713
A0A4P8X1Z1	772.182	1031.41	1523.21	834.128	1346.5
A0A4P8X202	74.9942	58.953	63.6106	50.0408	56.8517
A0A4P8X203	21.7481	9.93374	12.1853	23.6042	#NUM!
A0A4P8X210	3174.29	3831.7	3130.61	4723.76	4317.69
A0A4P8X212	103.392	24.6595	29.7501	21.9842	48.531
A0A4P8X213	269.651	280.756	362.265	405.264	376.38
A0A4P8X214	67.7059	61.2472	42.3681	44.5588	53.484
A0A4P8X223	370.459	157.341	146.658	154.717	174.147
A0A4P8X225	218.62	164.062	177.604	185.264	172.738
A0A4P8X228	124.799	54.282	48.0685	57.9556	63.0567
A0A4P8X231	69.8757	72.2509	59.5299	74.9702	74.3778
A0A4P8X235	29.0695	21.2069	14.389	41.9028	20.5449
A0A4P8X246	13.5532	4.55092	23.6358	18.0089	22.6564
A0A4P8X247	35.7198	25.5727	30.5132	23.0618	15.7175
A0A4P8X263	70.9612	19.3399	21.7692	11.9236	22.5491
A0A4P8X268	39.8174	26.6094	#NUM!	23.4296	31.6621
A0A4P8X270	86.8655	113.016	139.687	131.118	150.404
A0A4P8X271	11.8719	24.7158	#NUM!	20.7982	19.5325
A0A4P8X272	11.6583	21.7693	46.202	33.656	28.3606
A0A4P8X275	24.5367	21.4086	8.4033	#NUM!	10.978
A0A4P8X276	531.395	820.915	859.593	787.829	757.378
A0A4P8X287	5.98299	#NUM!	#NUM!	#NUM!	#NUM!
A0A4P8X296	52.941	61.0348	58.96	56.102	29.1487
A0A4P8X2A0	1982.07	2778.54	3769.62	2913.55	2750.07
A0A4P8X2A5	13.4264	10.598	#NUM!	#NUM!	#NUM!
A0A4P8X2A6	914.65	531.545	432.88	611.597	603.027
A0A4P8X2B2	47.6827	63.9393	66.2224	82.0543	109.03
A0A4P8X2B4	204.079	109.402	79.9338	119.192	118.794
A0A4P8X2B9	7.73279	5.47121	#NUM!	#NUM!	#NUM!
A0A4P8X2C9	44.897	30.5351	19.6564	39.8467	21.9479
A0A4P8X2D0	4486.68	5639.78	5488.5	5814.03	5675.27
A0A4P8X2D6	23.549	20.6319	23.5683	#NUM!	5.23919
A0A4P8X2D8	1472.55	1426.4	1554.56	1650.06	1673.26
A0A4P8X2D9	63.3453	48.3011	36.5528	27.6828	29.9772
A0A4P8X2E0	56.4851	50.2878	49.2553	50.2647	32.9276
A0A4P8X2E4	13.4815	8.51202	3.6034	28.1024	6.4907
A0A4P8X2F3	4976.47	5136.66	5754.37	6233.19	4716.33
A0A4P8X2F5	686.985	785.088	986.501	975.504	998.81
A0A4P8X2G1	37.3964	33.3525	38.9625	53.855	42.7153
A0A4P8X2G6	71.0682	22.7677	31.1254	30.0788	28.0213
A0A4P8X2H1	5.06275	6.30645	30.0404	10.3851	#NUM!
A0A4P8X2H3	74.7923	105.115	113.154	140.352	143.307
A0A4P8X2H5	18.0369	22.771	21.9491	27.5481	22.2625
A0A4P8X2H6	16.331	4.41205	#NUM!	#NUM!	#NUM!
A0A4P8X2H9	60.9811	89.4324	82.8465	111.951	72.6664
A0A4P8X2I4	12.0798	#NUM!	#NUM!	#NUM!	#NUM!
A0A4P8X2J3	48.3932	24.9592	34.747	18.3125	25.6148
A0A4P8X2J4	174.965	176.959	239.451	319.62	#NUM!
A0A4P8X2J8	19469.5	24905.2	30154.3	26901.3	23530.4
A0A4P8X2K0	34.4613	30.1809	25.6228	32.2716	15.5897
A0A4P8X2K4	179.278	257.519	262.266	239.39	211.18
A0A4P8X2K9	12.8544	4.95732	4.82057	#NUM!	#NUM!
A0A4P8X2M6	50.5416	28.9176	21.2527	31.8021	19.5091
A0A4P8X2M8	28.9404	34.9682	35.2665	69.8407	53.9688
A0A4P8X2M9	18.9629	32.2618	20.0297	#NUM!	25.5936
A0A4P8X2N9	5.67298	16.8313	#NUM!	#NUM!	#NUM!
A0A4P8X2P1	5.28186	7.65017	9.68123	3.68162	#NUM!
A0A4P8X2P3	15.6026	#NUM!	#NUM!	#NUM!	#NUM!
A0A4P8X2P9	12.4171	#NUM!	10.1925	#NUM!	#NUM!
A0A4P8X2R5	93.2436	117.822	150.107	105.869	116.301
A0A4P8X2R6	12.7118	3.68854	#NUM!	#NUM!	10.9651
A0A4P8X2S1	69.1069	107.769	165.385	148.85	132.821
A0A4P8X2S8	12.6115	4.77237	#NUM!	13.6254	#NUM!
A0A4P8X2T3	613.92	711.565	756.473	575.409	557.277
A0A4P8X2T4	26.9478	8.44456	13.821	82.2874	#NUM!
A0A4P8X2U2	7.39895	8.11489	#NUM!	#NUM!	8.09858
A0A4P8X2U6	40.9533	34.6185	17.2871	#NUM!	16.9131
A0A4P8X2V1	17.4288	#NUM!	#NUM!	6.04914	21.4746
A0A4P8X2V2	139.608	157.854	219.187	169.675	217.151
A0A4P8X2V3	38.2854	13.8577	4.92773	#NUM!	17.9862
A0A4P8X2W0	12.0388	6.5698	#NUM!	#NUM!	#NUM!
A0A4P8X2W5	9.60091	2.46257	#NUM!	#NUM!	#NUM!
A0A4P8X2W6	10.963	#NUM!	#NUM!	#NUM!	#NUM!
A0A4P8X2W8	324.259	418.35	499.155	576.521	444.682
A0A4P8X2X0	938.317	1355.9	1466.57	1367.41	1626.35
A0A4P8X2X5	39.618	25.0154	13.9593	6.61279	31.0799
A0A4P8X2X8	23.5732	22.3052	19.5276	23.7671	20.3815
A0A4P8X2Y1	10442.3	9390.94	9907.09	11083.3	9772.02
A0A4P8X2Y2	107.44	83.7615	98.6765	82.1872	106.588
A0A4P8X2Y6	1700.19	809.261	814.652	761.368	931.222
A0A4P8X2Y7	20.4195	9.05031	3.61896	12.5328	7.45331
A0A4P8X2Z2	110.652	9.07715	20.3267	35.2799	8.33975
A0A4P8X2Z9	1861.84	2537.94	3028.09	2957.48	3528.84
A0A4P8X300	43.0386	44.1769	84.1175	106.008	125.231
A0A4P8X304	2702.53	3502.38	3960.59	3782.95	3504.16
A0A4P8X309	32.4364	28.2678	33.0862	5.53212	33.4114
A0A4P8X313	1540.07	1682.1	1697.42	1412.93	1614.97
A0A4P8X315	3.60837	3.01221	3.1664	#NUM!	#NUM!
A0A4P8X320	5.75982	#NUM!	#NUM!	#NUM!	#NUM!
A0A4P8X322	35.544	41.0248	43.5192	35.7004	53.1523
A0A4P8X324	12.3778	12.7906	11.7317	14.5959	9.08306
A0A4P8X325	485.295	944.569	1127.23	1006.39	983.72
A0A4P8X326	20.9838	8.93944	21.9018	#NUM!	#NUM!
A0A4P8X334	64.5674	61.7715	138.978	#NUM!	76.4768
A0A4P8X335	3493.14	4366.98	3947.3	4732.54	4443.09
A0A4P8X340	17.6202	#NUM!	#NUM!	#NUM!	#NUM!
A0A4P8X347	41.9578	50.9081	32.5277	40.0587	24.5728
A0A4P8X348	233.29	295.502	351.566	377.867	328.177
A0A4P8X352	37.5097	44.0696	36.4314	85.7317	41.9753
A0A4P8X354	36.0899	37.1319	36.5136	43.5803	22.3214
A0A4P8X355	303.389	700.485	658.974	792.885	489.283
A0A4P8X363	270.535	358.109	378.237	297.845	309.704
A0A4P8X371	35.5633	51.1978	50.9244	45.3689	39.6573
A0A4P8X377	537.931	532.01	526.083	612.486	535.375
A0A4P8X378	21.5284	59.0899	88.7352	70.1754	26.8623
A0A4P8X382	110.091	50.4109	#NUM!	60.2498	56.3926
A0A4P8X390	30.2413	46.0974	58.2709	66.9837	38.44
A0A4P8X3A1	9.14671	9.26296	4.76869	13.2533	16.3234
A0A4P8X3A2	1570.42	1738.6	2003.86	1711.45	2011.78
A0A4P8X3A3	28.1742	12.9573	22.3136	11.2997	23.6698
A0A4P8X3A6	6978.98	7745.38	10307.4	12493.4	16117.1
A0A4P8X3B1	#NUM!	#NUM!	1.86325	0.956699	1.14618
A0A4P8X3B5	92.9506	63.8513	59.7619	76.6398	81.4757
A0A4P8X3B9	666.876	1837.4	2983.53	2858.87	1827.64
A0A4P8X3C3	31.1053	#NUM!	#NUM!	#NUM!	#NUM!
A0A4P8X3D8	415.853	622.227	511.389	800.596	724.947
A0A4P8X3E3	14.4831	#NUM!	#NUM!	#NUM!	#NUM!
A0A4P8X3E8	11.9897	7.12847	4.19231	7.68194	#NUM!
A0A4P8X3F9	121.221	143.784	140.729	155.273	157.384
A0A4P8X3G2	81.218	29.3979	13.3215	41.6222	13.0621
A0A4P8X3G3	13.0003	7.42852	#NUM!	#NUM!	#NUM!
A0A4P8X3I4	99.1665	110.046	84.6888	143.376	139.751
A0A4P8X3J3	49.9607	#NUM!	#NUM!	#NUM!	#NUM!
A0A4P8X3J9	636.434	919.162	1321.39	991.027	1311.69
A0A4P8X3K3	35.2282	81.1276	130.983	115.239	84.1996
A0A4P8X3L8	14.5146	16.8682	22.3812	30.7623	30.0903
A0A4P8X3N0	148.085	155.574	155.723	176.844	181.311
A0A4P8X3N3	150.122	144.922	157.774	213.958	195.782
A0A4P8X3P1	12.1553	24.8184	44.9966	33.2418	15.5879
A0A4P8X3P3	23.4255	13.6996	19.3629	22.7572	13.1584
A0A4P8X3R0	126.162	140.288	203.104	136.475	194.957
A0A4P8X3R4	8.07772	9.36361	7.97326	21.804	23.0819
A0A4P8X3T5	103.141	139.525	128.496	217.201	133.832
A0A4P8X3U1	13.4881	3.99756	#NUM!	#NUM!	#NUM!
A0A4P8X3U4	45.584	48.7971	61.2122	43.4542	59.7453
A0A4P8X3U6	502.636	637.579	699.566	761.916	712.073
A0A4P8X3W0	3541.04	9973.36	8877.48	11182.3	9322.64
A0A4P8X3X0	18.4531	29.5358	29.6897	59.3858	39.2885
A0A4P8X3Y2	175.247	218.477	292.279	306.172	287.36
A0A4P8X3Y7	21.0445	20.6741	6.40963	34.6935	32.2838
A0A4P8X3Z3	8.05279	3.75361	8.70618	10.0934	#NUM!
A0A4P8X408	1529.62	2306	2514.79	2928.95	2953.48
A0A4P8X434	9.37378	20.054	27.4416	29.2451	12.767
A0A4P8X442	6.78833	7.13666	#NUM!	#NUM!	#NUM!
A0A4P8X443	8.9737	#NUM!	#NUM!	#NUM!	#NUM!
A0A4P8X462	803.5	678.987	726.599	661.778	728.429
A0A4P8X478	18.1876	12.9087	19.56	#NUM!	#NUM!
A0A4P8X4C6	51.058	133.048	220.671	175.275	130.987
A0A4P8X4D5	199.629	72.6026	96.5487	20.6745	44.2777
A0A4P8X4D8	1.56057	#NUM!	0.347042	1.62234	#NUM!
A0A4P8X4G5	45.0757	34.3498	28.53	20.9303	18.5928
A0A4P8X4H4	412.138	538.401	479.672	639.254	594.571
A0A4P8X4I5	4.48789	#NUM!	#NUM!	#NUM!	#NUM!
A0A4P8X4L2	58.9138	24.7829	#NUM!	#NUM!	#NUM!
A0A4P8X4N3	12.816	7.59198	5.48524	#NUM!	#NUM!
A0A4P8X4P3	177.879	132.488	133.304	166.163	124.828
A0A4P8X4S1	97.5622	9.00385	19.246	18.3696	10.4849
A0A4P8X4T0	94117.3	119701	148097	112517	122869
A0A4P8X4W2	14.9029	#NUM!	#NUM!	21.197	#NUM!
A0A4P8X4X0	940.04	1015	945.023	828.228	1054.74
A0A4P8X4X8	689.852	251.286	206.658	274.23	294.825
A0A4P8X4Z9	65.4278	73.8751	68.6146	81.2725	59.8242
A0A4P8X515	60.8546	14.895	22.2263	22.5117	38.5521
A0A4P8X526	65.143	95.0797	#NUM!	#NUM!	#NUM!
A0A4P8X533	980.581	1552.55	1971.33	1728.84	1664.59
A0A4P8X536	6808.48	7972	13315.7	10899.5	10652.7
A0A4P8X553	465.68	659.763	616.389	734.705	634.792
A0A4P8X575	60.5253	113.78	224.353	165.015	121.181
A0A4P8X582	23.8495	17.5553	#NUM!	#NUM!	#NUM!
A0A4P8X585	274.953	175.171	197.88	236.068	220.641
A0A4P8X5B2	88.8604	124.997	81.9042	206.267	48.8738
A0A4P8X5C0	4.66442	#NUM!	#NUM!	#NUM!	#NUM!
A0A4P8X5D8	128.115	141.778	131.237	140.075	157.762
A0A4P8X5E8	33.3329	47.1122	40.7497	64.5664	49.0757
A0A4P8X5F4	14.24	20.1715	25.8212	32.1657	10.8282
A0A4P8X5G3	25.9706	31.8733	41.4768	33.3484	#NUM!
A0A4P8X5K7	5.8094	5.0242	#NUM!	1.07816	17.5167
A0A4P8X5L6	13.9386	14.5398	29.1383	47.5339	17.0602
A0A4P8X5M5	4.6606	#NUM!	37.2463	43.2062	8.12044
A0A4P8X5N6	235.249	432.009	411.7	465.346	454.468
A0A4P8X5R0	1270.58	1831.65	2347.66	2432.32	2286.23
A0A4P8X5S1	8.16466	6.50074	6.62033	3.66291	6.68719
A0A4P8X5S4	642.133	972.879	946.407	1152.33	1019.14
A0A4P8X5U7	23.0628	29.4454	25.1593	32.9651	41.9174
A0A4P8X5Y7	66.9445	47.816	66.1395	50.9112	70.796
A0A4P8X600	343.342	403.031	408.232	465.077	411.162
A0A4P8X605	477.16	322.663	367.966	519.035	395.346
A0A4P8X615	69.6749	111.358	99.6357	137.365	121.021
A0A4P8X621	5.31562	1.96164	6.11352	11.0478	14.1159
A0A4P8X626	7.80146	9.60742	#NUM!	1.6825	37.3289
A0A4P8X640	11.7353	13.7319	17.9536	18.0459	4.9944
A0A4P8X651	14.3913	#NUM!	#NUM!	#NUM!	#NUM!
A0A4P8X676	59.8908	19.7845	15.9105	10.4979	28.5071
A0A4P8X696	1350.6	1929.93	1946.94	1777.43	1904.79
A0A4P8X6D8	8.32329	3.56843	5.90246	#NUM!	#NUM!
A0A4P8X6H7	71.6654	45.8189	46.8212	54.5494	52.6226
A0A4P8X6N0	5.69276	81.566	#NUM!	#NUM!	#NUM!
A0A4P8X6R5	4.98511	1.30757	#NUM!	#NUM!	#NUM!
A0A4P8X6S2	5.36381	#NUM!	#NUM!	#NUM!	#NUM!
A0A4P8X705	301.337	157.759	105.548	175.269	137.54
A0A4P8X776	4.31988	12.9079	#NUM!	39.6884	#NUM!
A0A4P8X783	6.04337	2.8637	72.2702	2.86907	7.7171
A0A4P8X799	5720.6	3953.25	3914.1	4787	4453.65
A0A4P8X7A5	1450	1424.03	1891.86	1693.25	2014.59
A0A4P8X7C9	373.682	192.876	181.409	254.741	243.912
A0A4P8X7N1	31.7551	50.9995	#NUM!	#NUM!	#NUM!
A0A4P8X7Y5	1498.51	793.409	745.246	724.542	847.463
A0A4P8X825	38.6604	23.4475	30.1628	40.8993	43.24
A0A4P8X872	172.237	403.447	500.648	732.514	695.581
A0A4P8X882	43.715	40.229	35.349	37.8889	40.6816
A0A4P8X8K9	23.7465	21.4674	7.21158	#NUM!	13.8556
A0A4P8X8Q2	13.1282	#NUM!	13.1461	14.3558	#NUM!
A0A4P8X8R1	9.62027	#NUM!	#NUM!	#NUM!	#NUM!
A0A4P8X8S9	133.443	143.963	161.872	231.719	168.824
A0A4P8X8T8	51.1938	41.8612	65.1754	30.361	42.4998
A0A4P8X8V5	1316.97	2299.19	1935.33	2365.2	2242.84
A0A4P8X8X3	10.8256	3.30304	16.1879	#NUM!	#NUM!
A0A4P8X8Y1	12.5658	13.3748	7.56786	22.6043	24.1938
A0A4P8X923	23.808	45.5844	57.4593	51.0828	44.9874
A0A4P8X980	74.4111	34.5302	26.8238	51.2264	26.8916
A0A4P8X990	67.3668	110.513	139.822	104.481	136.499
A0A4V1G1B7	215.345	197.611	221.067	277.647	262.944
A0A4V1G1C5	21.5051	31.0195	18.5816	34.1157	23.8104
A0A4V1G1D3	14.7707	26.5753	#NUM!	#NUM!	#NUM!
A0A4V1G1D4	28.6487	30.9627	9.55215	47.1898	18.454
A0A4V1G1D7	43.263	43.0555	40.6735	60.7292	38.2545
A0A4V1G1E0	20.7061	27.2798	22.3312	10.3721	22.2359
A0A4V1G1F3	39.652	10.5877	#NUM!	#NUM!	#NUM!
A0A4V1G1G5	178.288	165.726	151.406	122.216	176.852
A0A4V1G1H8	130.472	89.5379	109.897	136.597	77.5042
A0A4V1G1I2	5.58376	#NUM!	#NUM!	#NUM!	#NUM!
A0A4V1G1I5	25.8741	23.2388	63.5629	#NUM!	20.1215
A0A4V1G1I7	46.2586	59.3911	44.4489	60.6447	47.0556
A0A4V1G1J0	352.282	413.13	498.956	476.621	596.174
A0A4V1G1J2	272.999	299.297	301.402	320.23	323.198
A0A4V1G1J7	38.2834	51.0909	57.8941	59.4512	72.0507
A0A4V1G1J9	9.30165	31.4799	#NUM!	#NUM!	17.3825
A0A4V1G1K5	59.3142	35.5609	39.1875	36.5348	33.5725
A0A4V1G1K7	9.49166	6.4789	#NUM!	#NUM!	#NUM!
A0A4V1G1K8	12.634	12.5853	#NUM!	#NUM!	#NUM!
A0A4V1G1K9	110.144	155.819	175.052	146.444	136.361
A0A4V1G1L1	20.734	9.4691	26.1234	#NUM!	33.9519
A0A4V1G1M3	121.284	99.5539	97.2804	101.164	103.659
A0A4V1G1M9	20.2861	17.5941	24.2451	30.4719	27.0594
A0A4V1G1N0	76.1386	72.4933	99.2977	63.9019	50.4722
A0A4V1G1P6	102.989	63.8839	59.7014	65.0155	57.6669
A0A4V1G1P8	71.8996	#NUM!	#NUM!	#NUM!	#NUM!
A0A4V1G1P9	48.514	25.7566	5.69038	#NUM!	19.578
A0A4V1G1Q5	81.1485	80.2224	82.9927	65.8619	86.8001
A0A4V1G1Q9	19.6821	18.9897	10.63	#NUM!	13.9081
A0A4V1G1R2	1724.81	1525.85	1548.84	1550.75	1137.23
A0A4V1G1R3	382.186	415.661	374.996	433.577	414.485
A0A4V1G1R6	106.279	316.957	551.228	388.311	365.48
A0A4V1G1R9	22.4426	22.9924	21.3865	7.87687	15.6535
A0A4V1G1S5	511.272	660.981	682.249	815.765	815.651
A0A4V1G1T0	7.66211	#NUM!	#NUM!	#NUM!	#NUM!
A0A4V1G1U2	55.3249	89.3036	145.043	130.965	144.513
A0A4V1G1U8	4.53594	#NUM!	#NUM!	#NUM!	#NUM!
A0A4V1G1V0	220.275	185.004	202.095	145.915	151.256
A0A4V1G1W7	142.784	307.784	385.167	269.387	190.758
A0A4V1G1X3	180.263	87.9287	94.543	114.999	64.3481
A0A4V1G1X5	28.866	17.4981	25.342	20.2773	24.1986
A0A4V1G1X7	76.927	29.2616	24.3938	43.7926	71.4067
A0A4V1G1Y5	63.3665	16.5753	#NUM!	#NUM!	#NUM!
A0A4V1G1Y9	215.898	91.346	99.9117	93.6055	93.3256
A0A4V1G1Z0	37.9572	33.0911	27.3099	41.3985	50.2391
A0A4V1G1Z4	21.2293	9.57462	#NUM!	3.75215	#NUM!
A0A4V1G1Z8	1.67489	#NUM!	#NUM!	1	#NUM!
A0A4V1G211	14.6913	15.479	#NUM!	#NUM!	#NUM!
A0A4V1G213	464.64	849.52	774.46	1077.03	746.369
A0A4V1G215	56.1161	49.8055	69.5634	55.8469	58.9848
A0A4V1G222	64.6362	79.307	88.0554	82.3899	81.1138
A0A4V1G231	4308.09	4767.05	4478.8	5838.31	6404
A0A4V1G247	45.7436	61.1792	67.9634	57.5601	57.1009
A0A4V1G251	604.409	1761.39	2011.94	1562.66	1313.47

## Sheet: Supplementary Data 2
protein_id	Ultra_1	Ultra_2	Ultra_3	Ultra_4	Ultra_5
A0A4P8WW50	44.2282	64.6778	36.6295	56.6875	39.283
A0A4P8WW90	563.443	444.567	486.62	512.867	561.556
A0A4P8WWA1	1313.11	1158.28	1076.06	1174.01	1321.01
A0A4P8WWC1	72.1436	65.3438	76.467	83.1105	98.9863
A0A4P8WWD4	7490.51	8519.05	9147.73	6934.83	9009.67
A0A4P8WWF3	226.509	234.067	200.12	176.71	183.493
A0A4P8WWG3	35.2675	70.6616	36.246	41.9131	32.0645
A0A4P8WWN1	183.6	200.134	195.561	133.359	239.792
A0A4P8WWN3	18.3448	10.6558	10.6956	13.6934	6.36562
A0A4P8WWN7	20.1141	24.3585	21.8267	18.4203	24.0357
A0A4P8WWQ8	132.616	135.586	158.93	153.327	161.093
A0A4P8WWS8	2010.62	2215.25	2043.36	2085.94	2068.21
A0A4P8WWX1	186.077	148.992	155.547	152.484	249.201
A0A4P8WWY9	156.169	62.4496	102.844	65.5684	63.6
A0A4P8WWZ7	66.5258	20.7989	32.6519	25.7569	14.2241
A0A4P8WX11	8577.97	11201.9	9629.42	9780.81	9506.57
A0A4P8WX12	5862.64	5670.1	6014.94	6321.76	5655.26
A0A4P8WX17	29.585	34.2344	27.582	33.7557	26.1205
A0A4P8WX28	1319.35	1438.75	1538.71	1268.45	1531.65
A0A4P8WX78	44.7592	46.8445	42.5005	42.9636	43.3999
A0A4P8WX85	16895	19391.5	18888.5	20873.5	18351.3
A0A4P8WX96	18291	19475.3	18069.4	15716.3	25743.3
A0A4P8WXB0	44.7672	44.6666	46.9994	115.334	72.1646
A0A4P8WXC9	41.6022	46.273	49.3794	54.1853	33.6921
A0A4P8WXD6	30538.7	36320.8	36095.8	37129.2	30797.3
A0A4P8WXD8	139.422	74.5801	114.342	92.1148	100.644
A0A4P8WXH5	3114.58	3231.4	2880.93	2751.35	2771.55
A0A4P8WXJ3	60.7934	77.7401	62.7981	89.0279	71.6546
A0A4P8WXK5	90.6703	70.1047	97.5559	112.645	88.0874
A0A4P8WXK6	98.1841	96.3441	85.9679	80.7553	76.3988
A0A4P8WXL0	36.4267	16.5604	24.7594	29.2048	33.2589
A0A4P8WXN1	500.929	482.084	460.641	414.381	443.055
A0A4P8WXN6	43.4593	38.4466	25.1394	38.1482	25.6925
A0A4P8WXP4	185.422	177.439	220.776	163.074	171.861
A0A4P8WXQ7	4361.5	3767.3	3505.84	3887.41	4053.41
A0A4P8WXR5	1800.48	1529.36	1150.66	1097.48	1876.61
A0A4P8WXS5	105.628	145.77	128.904	134.722	140.238
A0A4P8WXS8	3773.78	3049.88	2732.9	3047.1	2686.51
A0A4P8WXT4	627.063	545.243	719.316	699.401	672.499
A0A4P8WXU8	107.812	99.9584	73.1633	88.8743	83.3053
A0A4P8WXV8	5490.64	5926.08	5995.22	5669.97	5781.4
A0A4P8WXX9	45.9227	35.3478	35.8081	29.1429	33.7254
A0A4P8WXY2	7662.92	5462.92	7576.22	6955.91	7060.15
A0A4P8WXZ9	48.7928	66.2367	52.0721	45.4466	67.4081
A0A4P8WY07	3696.49	3886.9	4376.15	3956.41	3903.67
A0A4P8WY08	99.9239	92.6861	93.1262	94.7822	72.8555
A0A4P8WY43	2035.3	2205.53	1363.36	1597.86	1768.63
A0A4P8WY47	43.9601	52.8235	68.7274	47.5231	51.768
	25.9476	19.2297	15.4176	#NUM!	20.3603
A0A4P8WY80	83.9741	82.7693	78.6681	73.3819	66.6833
A0A4P8WY88	52.2148	54.3708	51.2194	56.6861	65.976
A0A4P8WY99	238.262	267.492	257.125	246.234	209.252
A0A4P8WYD7	367.599	288.039	292.889	295.09	319.872
A0A4P8WYD8	477.541	448.643	427.486	457.003	441.361
A0A4P8WYI5	1147.79	1192.78	1218.51	1131.09	1147.19
A0A4P8WYJ0	167.603	229.682	144.999	114.708	149.473
A0A4P8WYJ4	6330.01	6382.81	6687.34	7103.16	6030.25
A0A4P8WYK3	91.7335	54.5975	76.1588	57.6209	28.0986
A0A4P8WYK5	770.045	727.054	672.133	837.322	792.552
A0A4P8WYL8	516.006	504.797	578.863	528.715	466.135
A0A4P8WYM8	42.3908	46.028	51.1687	75.7555	47.8473
A0A4P8WYN3	90.2278	103.773	133.796	138.66	119.024
A0A4P8WYN4	112.07	106.999	100.658	114.01	92.8273
A0A4P8WYS4	2425.31	3079.51	2936.49	3304.05	2730.86
A0A4P8WYT4	2809.24	3138.02	2837.75	3354.3	2931.88
A0A4P8WYV9	#NUM!	#NUM!	287.375	#NUM!	#NUM!
A0A4P8WYX6	170.216	168.75	163.351	177.067	152.923
A0A4P8WYZ5	350.986	408.468	483.488	458.333	359.119
A0A4P8WZ05	28.3882	60.6317	75.887	31.7262	35.6942
A0A4P8WZ13	211.587	339.654	189.643	151.136	208.855
A0A4P8WZ17	19.3456	18.3124	42.0293	23.7762	22.3397
A0A4P8WZ19	102.655	114.306	109.031	95.0636	96.1522
A0A4P8WZ44	62693.9	40555.6	49282.3	89661.8	54915.4
A0A4P8WZ64	722.762	942.799	770.192	734.556	723.39
A0A4P8WZ74	4826.93	4747.83	4879.35	4991.75	4862.25
A0A4P8WZ77	204.868	175.602	200.899	111.913	176.7
A0A4P8WZ90	3057.58	3402.99	3676.93	3650.12	3483.52
A0A4P8WZA1	81.6473	76.0986	90.5925	33.0033	71.2023
A0A4P8WZC7	1543.67	1706.33	1647.87	1294.54	1650.73
A0A4P8WZE9	6.40105	#NUM!	5.17943	#NUM!	8.37778
A0A4P8WZG7	31.044	47.1121	27.6144	33.967	60.4567
A0A4P8WZH2	184.726	199.652	223.956	218.753	177.038
A0A4P8WZJ2	7749.65	7759.97	10078.7	8495.48	11762
A0A4P8WZL5	9692.45	#NUM!	#NUM!	#NUM!	#NUM!
A0A4P8WZM0	358.115	708.614	503.107	423.21	409.439
A0A4P8WZM6	76.9574	70.008	77.9797	72.1764	73.0278
A0A4P8WZM9	2454.96	2461.87	2531.74	2560.71	2389.07
A0A4P8WZR1	834.747	857.106	850.623	868.783	798.911
A0A4P8WZT7	291.666	322.792	318.389	274.85	274.593
A0A4P8WZV0	70.5132	104.62	65.3166	73.4352	68.8781
A0A4P8WZV1	72.2637	62.1757	52.947	55.5083	46.4718
A0A4P8WZV6	131.911	104.96	114.995	136.449	103.678
A0A4P8WZW7	1303.83	1428.02	1605.9	1251.46	1359.79
A0A4P8WZW9	29.665	20.5252	15.5493	33.1625	22.041
A0A4P8WZX9	198.347	246.716	237.28	260.871	232.304
A0A4P8WZY2	188.753	200.528	215.573	194.72	160.053
A0A4P8WZZ4	439.933	496.054	518.683	500.934	533.255
A0A4P8WZZ6;A0A4P8X0A0;A0A4P8X3J3	762.156	27.6193	32.7495	44.1329	16.2199
A0A4P8X007	113.659	126.367	91.3385	83.9791	73.6534
A0A4P8X018	667.055	514.96	641.339	553.228	399.992
A0A4P8X019	416.503	402.142	523.789	473.22	518.409
A0A4P8X024	36.7108	34.5325	35.9917	48.2465	34.3867
A0A4P8X035	336.058	310.087	295.831	383.143	307.818
A0A4P8X037	1533.36	1585.74	1553.47	1610.47	1546.5
A0A4P8X047	2973.31	3247.47	3324.31	3099.08	3506.65
A0A4P8X063	63.1902	30.8069	53.018	55.5432	35.7548
A0A4P8X068	1517.36	1958.73	1776.35	1377.87	1642.06
A0A4P8X081	3232.27	3272.96	3113.89	2746.88	3036.53
A0A4P8X094	153.303	188.547	202.567	187.846	127.129
A0A4P8X0A3	108.878	86.8278	96.102	102.606	84.1451
A0A4P8X0B8	272.304	200.994	256.314	220.798	225.752
A0A4P8X0F6	326.508	212.463	314.902	290.799	324.369
A0A4P8X0J7	211.303	193.32	188.116	237.721	137.256
A0A4P8X0K0	35.332	29.7132	31.2991	#NUM!	24.1939
A0A4P8X0K8	1732.82	1898.35	1677.99	1807.91	1864.65
A0A4P8X0K9	147.398	136.457	165.867	146.771	125.302
A0A4P8X0L6	1645.63	1527.25	1945.48	1639.49	1642.58
A0A4P8X0M4	336.94	323.587	259.851	244.03	353.624
A0A4P8X0N7	1879.67	1684.83	1417.4	1678.92	1685.75
A0A4P8X0Q1	74.7936	153.841	100.444	42.3067	99.3176
A0A4P8X0Q3	89.938	54.2996	81.9677	67.5717	64.4321
A0A4P8X0R2	52.3388	49.6164	42.1967	21.939	31.717
A0A4P8X0R8	21.1251	18.6936	31.7078	35.4011	27.1357
A0A4P8X0S5	49.2829	37.2308	102.346	86.3856	30.2978
A0A4P8X0T2	207.8	253.625	275.646	222.496	250.301
A0A4P8X0T5	54.1534	19.9336	56.3507	#NUM!	75.3266
A0A4P8X0U0	78.8398	103.603	74.6458	93.1272	80.1322
A0A4P8X0U1	297.789	306.492	297.788	338.44	357.327
A0A4P8X0U5	1130.11	1841.47	1386.03	884.544	1134.14
A0A4P8X0U7	137.708	130.566	161.585	124.147	145.988
A0A4P8X0W8	275.029	290.978	307.194	297.426	205.978
A0A4P8X0W9	166.234	133.365	143.895	113.044	100.893
A0A4P8X0X6	27.4005	19.3013	20.9032	9.74502	13.2042
A0A4P8X0X8	22.2547	33.4733	17.6317	21.4954	17.8984
A0A4P8X0Z1	329.705	365.877	304.823	285.959	263.347
A0A4P8X101	175.863	189.02	208.302	210.595	172.202
A0A4P8X107	155.349	124.65	119.787	156.623	142.626
A0A4P8X110	18.4225	29.7256	31.0733	31.1802	32.4142
A0A4P8X113	455.563	222.195	227.625	313.993	274.761
A0A4P8X118	10219.3	10022.6	11366	10140	9862.24
A0A4P8X125	409.824	354.598	340.226	418.853	373.907
A0A4P8X137	1343.88	1495.77	1384.54	1315.04	1323.99
A0A4P8X141	33.6459	46.1511	39.4795	38.7203	39.4372
A0A4P8X151	129.804	155.869	131.729	152.285	106.627
A0A4P8X152	16155.5	14498.1	16900.3	17603.1	15609
A0A4P8X154	1458.71	1346.55	1200.86	1347.45	1220.08
A0A4P8X155	66.1693	57.8317	69.4204	65.622	67.9858
A0A4P8X162	257	234.429	203.003	249.695	249.906
A0A4P8X168	88.9353	76.8137	83.9837	93.16	70.87
A0A4P8X170	1560.8	1521.99	1679.42	1629.97	1459.18
A0A4P8X186	396.248	128.062	148.471	138.563	157.115
A0A4P8X190	168.156	195.923	199.694	165.58	202.206
A0A4P8X194	33.0267	34.7774	37.6969	34.581	21.5625
A0A4P8X1A4	149528	166378	166800	184179	143922
A0A4P8X1A6	173.281	177.841	157.825	148.739	175.977
A0A4P8X1C9	97.1044	111.24	157.617	116.872	135.489
A0A4P8X1D6	4311.53	4471.46	4177.92	4239.32	4084.94
A0A4P8X1E8	264.842	248.972	167.925	173.098	345.173
A0A4P8X1I2	15.2094	16.8496	19.1402	13.0708	7.31516
A0A4P8X1J9	88.5535	81.252	70.6503	66.5758	67.5347
A0A4P8X1K9	1134.97	1204.25	934.081	1171.34	1091.42
A0A4P8X1L5	29.1566	35.8214	20.3703	26.0902	20.7145
A0A4P8X1R6	203.399	253.42	206.311	193.428	182.807
A0A4P8X1S0	214.682	182.629	200.22	190.47	243.781
A0A4P8X1T5	59.9275	70.8137	51.6275	32.6686	48.1242
A0A4P8X1U1	23.9675	25.8972	16.2931	13.8804	9.76755
A0A4P8X1V1	1640.1	1537.48	1493.88	1446.13	1428.55
A0A4P8X1V8	65.3669	64.8511	53.1448	51.7444	51.0266
A0A4P8X1W8	118.662	138.935	74.828	93.1128	100.872
A0A4P8X1X0	18.0197	11.9228	12.3477	18.1875	11.3741
A0A4P8X1X1	820.118	840.263	863.767	907.874	835.308
A0A4P8X1X2	17.9601	35.5626	28.0883	40.4004	24.5038
A0A4P8X1X6	36.2638	26.1437	14.7995	10.726	14.8602
A0A4P8X1Z1	691.696	733.519	713.448	717.523	772.817
A0A4P8X1Z4	2727.46	2978.88	1992.12	2589.23	1179.02
A0A4P8X212	32.0784	36.8542	44.4574	44.0559	46.3877
A0A4P8X213	657.807	776.877	779.219	684.259	682.65
A0A4P8X214	72.8358	46.3201	58.3069	47.3073	42.1836
A0A4P8X223	128.26	72.1086	60.7123	69.03	105.954
A0A4P8X225	241.948	309.042	280.863	218.746	236.757
A0A4P8X231	86.5411	100.887	76.3032	82.0387	82.2941
A0A4P8X242	70.7667	75.1806	89.5493	89.9753	49.9805
A0A4P8X263	89.3476	138.445	104.329	115.49	96.4258
A0A4P8X270	83.0131	99.1807	126.029	71.8203	78.7934
A0A4P8X272	52.5916	63.6924	53.69	76.343	61.964
A0A4P8X275	8.06085	9.62366	17.8936	28.2788	12.6429
A0A4P8X276	1372.09	1333.46	1375.51	1482.71	1193.63
A0A4P8X296	77.8738	82.0535	101.091	118.899	94.8478
A0A4P8X2A0	3184.26	3052.3	3563.03	3282.64	3154.16
A0A4P8X2A6	259.037	236.957	146.035	142.793	181.465
A0A4P8X2B2	65.7426	53.47	63.0609	35.7025	45.242
A0A4P8X2B4	82.7278	104.241	60.6282	101.748	77.1342
A0A4P8X2D0	5004.03	5140.24	5165.39	4260.85	5280.34
A0A4P8X2D8	824.014	1027.9	964.564	799.225	837.975
A0A4P8X2D9	41.8209	32.8032	20.4889	31.7113	40.555
A0A4P8X2F3	7455.96	6966.32	7443.05	7261.34	7245.16
A0A4P8X2F5	707.726	744.522	694.599	571.906	631.349
A0A4P8X2G1	348.809	429.281	350.366	318.658	516.699
A0A4P8X2H3	141.057	129.014	130.394	129.853	146.047
A0A4P8X2H5	46.318	17.6517	34.4641	#NUM!	33.5273
A0A4P8X2H9	99.6578	103.818	113.255	99.5056	107.722
A0A4P8X2J3	24.1768	37.2711	32.3548	34.352	21.4802
A0A4P8X2J8	14619.8	13844	15928.3	20117.5	16034.3
A0A4P8X2K4	875.566	905.576	865.069	1048.16	893.848
A0A4P8X2M8	166.488	239.319	213.224	149.41	200.73
A0A4P8X2P1	17.7188	28.1314	27.3203	20.3097	32.5816
A0A4P8X2R5	108.826	95.6363	119.91	89.3474	91.143
A0A4P8X2S1	1355.16	1293.02	1516.02	1282.44	1449.34
A0A4P8X2T3	1892.62	2037.38	2021.54	2283.31	2034.43
A0A4P8X2V2	83.26	82.8737	113.433	99.6171	122.593
A0A4P8X2W8	560.554	539.553	662.458	639.009	561.35
A0A4P8X2X0	740.823	814.616	651.646	696.893	742.271
A0A4P8X2X3	251.437	118.494	86.0588	66.3125	94.5705
A0A4P8X2Y1	8719.84	8397.53	8828.61	8354.3	8134.73
A0A4P8X2Y2	105.026	86.2604	71.9341	99.7416	81.4815
A0A4P8X2Y6	925.792	750.182	423.162	387.472	540.287
A0A4P8X2Z9	4209.62	4163.1	4050.73	4147.52	4117.86
A0A4P8X304	3277.67	3027.35	2923.53	2914.32	2839.77
A0A4P8X309	20.0191	28.4007	21.0887	13.5631	23.8048
A0A4P8X313	1757.72	1529.83	1513.21	1672.22	1806.87
A0A4P8X322	106.342	90.0366	75.8218	87.6067	82.2435
A0A4P8X325	1744.94	1742.09	1639.36	1409.53	2153.99
A0A4P8X335	6074.88	6327.42	7288.59	7626.3	6545.17
A0A4P8X347	30.1741	29.7343	34.3013	31.0943	30.2574
A0A4P8X348	1966.1	1249.14	1727.01	1516.93	1852.81
A0A4P8X352	135.376	94.3176	101.09	120.464	86.8879
A0A4P8X354	139.512	141.136	177.628	142.438	128.638
A0A4P8X355	3159.48	3012.24	3077.65	2893.11	4329.41
A0A4P8X363	230.578	284.574	276.088	306.306	257.503
A0A4P8X371	34.5305	51.8266	53.0856	58.3336	45.8142
A0A4P8X377	144.708	234.226	127.02	137.317	129.685
A0A4P8X378	123.539	98.6579	73.5879	100.137	87.8995
A0A4P8X390	135.385	151.942	146.265	129.894	140.107
A0A4P8X3A2	996.7	1365.86	1326.48	1390.02	1384.91
A0A4P8X3A6	9720.02	10020.1	9281.56	11190.4	7774.41
A0A4P8X3B5	20.1733	30.5253	20.1099	#NUM!	18.8736
A0A4P8X3B9	3900.8	4728.42	4341.36	3940.39	3546.15
A0A4P8X3C9	1519.82	1787.81	1933.68	2367.2	1456.03
A0A4P8X3D8	557.101	422.342	481.354	549.769	527.057
A0A4P8X3E3	28.331	22.566	50.2577	33.1095	33.6804
A0A4P8X3F7	42.1693	34.2178	41.5946	40.2561	10.5972
A0A4P8X3F9	156.969	83.8788	104.531	152.605	108.686
A0A4P8X3I4	340.74	438.042	476.791	450.723	352.944
A0A4P8X3J9	156.397	94.3764	103.96	180.989	208.739
A0A4P8X3K3	135.898	171.582	160.07	170.685	159.427
A0A4P8X3L8	12.7983	12.9358	16.5502	5.03009	13.6092
A0A4P8X3N0	270.086	315.661	261.935	231.46	280.667
A0A4P8X3N3	314.447	258.828	287.827	271.969	270.288
A0A4P8X3P1	135.389	154.937	163.092	127.317	149.626
A0A4P8X3Q2	#NUM!	2.3914	#NUM!	2.12231	7.86133
A0A4P8X3R0	99.57	96.8263	144.522	120.316	117.255
A0A4P8X3T5	51.0069	54.5789	60.5995	71.7812	45.4949
A0A4P8X3U6	612.074	709.678	668.162	779.473	686.813
A0A4P8X3W0	9751.27	8648.27	7947.88	8227.65	10546.4
A0A4P8X3X0	13.9456	12.7057	2.64334	0.912115	22.1738
A0A4P8X3Z3	71.6902	81.7829	56.594	61.7792	33.2182
A0A4P8X408	1038.31	925.368	707.384	1022.85	786.25
A0A4P8X462	345.916	404.687	296.616	281.594	292.714
A0A4P8X478	58.6865	63.9045	37.8529	65.5109	38.7317
A0A4P8X4C6	278.086	357.397	325.797	324.67	301.98
A0A4P8X4D5	58.0098	58.8377	28.4394	16.8745	22.8743
A0A4P8X4D8	28.9688	28.9005	15.6858	19.9146	17.1802
A0A4P8X4H4	714.711	768.55	725.999	564.974	656.533
A0A4P8X4P3	97.1874	122.647	115.027	90.8564	90.5001
A0A4P8X4T0	36656.1	42591.7	39127.5	38025.7	36075.1
A0A4P8X4X0	1467.35	1754.6	1573.8	1592.35	1577.04
A0A4P8X4X8	150.48	139.089	106.201	115.179	122.497
A0A4P8X4Z9	105.99	129.983	113.307	98.2364	84.8152
A0A4P8X533	1308.35	1308.92	1326.64	1329.3	1113.73
A0A4P8X536	9230.64	9231.72	6786.25	7011.8	5216.55
A0A4P8X553	986.996	854.178	794.198	1188.45	802.068
A0A4P8X575	524.409	727.672	686.843	723.427	757.808
A0A4P8X585	164.172	161.951	185.215	141.898	135.408
A0A4P8X5B2	114.317	203.229	290.222	172.804	119.037
A0A4P8X5D8	125.267	121.005	123.544	129.254	112.292
A0A4P8X5E8	52.5055	43.8794	54.698	53.0547	42.5668
A0A4P8X5I0	13.6491	21.3523	13.492	#NUM!	15.1883
A0A4P8X5M5	150.047	137.168	191.839	113.957	114.429
A0A4P8X5N6	324.134	317.887	265.242	385.637	266.839
A0A4P8X5R0	2216.56	1812.66	1720.37	1848.64	2204.31
A0A4P8X5S4	924.574	719.947	723.987	889.66	655.008
A0A4P8X5T9	17.9759	15.4803	26.0011	36.0331	26.7455
A0A4P8X5X9	31.7051	47.5847	44.2925	43.6188	53.1072
A0A4P8X5Y7	40.5632	57.2407	41.4343	47.0451	27.0792
A0A4P8X600	238.073	220.649	237.648	199.991	253.034
A0A4P8X605	509.431	508.963	437.367	457.145	364.426
A0A4P8X615	87.5561	72.4753	69.0994	85.8282	68.1089
A0A4P8X696	6945.12	7181.23	7579.06	8489.47	7213.24
A0A4P8X6H7	34.2974	35.7489	28.8316	47.4573	30.8501
A0A4P8X705	78.8539	83.9794	71.7172	89.0051	76.6101
A0A4P8X799	2670.88	2209.48	2067.1	1887.83	2070.44
A0A4P8X7A5	1065.64	1129.97	981.176	1161.08	1215.78
A0A4P8X7C9	165.641	193.74	167.047	150.68	169.04
A0A4P8X7Y5	700.839	560.826	495.727	514.166	543.903
A0A4P8X825	36.4264	64.9133	44.0353	28.3095	50.3296
A0A4P8X872	2690.23	1268.87	2825.58	2401.34	3031.06
A0A4P8X8S9	71.017	54.2341	40.1121	51.7193	51.1706
A0A4P8X8T8	30.9357	40.3202	33.5851	20.0055	30.8467
A0A4P8X8V5	3083.44	3150.32	3263.7	3284.86	3202.51
A0A4P8X923	2486.55	1833.59	1705.75	2158.86	1630.03
A0A4P8X990	58.1878	51.575	66.6295	53.4048	61.4573
A0A4V1G1B1	44.077	26.8494	53.4158	34.488	19.5807
A0A4V1G1B7	136.42	191.183	154.583	197.999	174.599
A0A4V1G1C5	60.4922	85.8428	131.417	110.701	91.6448
A0A4V1G1D7	126.237	116.675	82.8108	74.822	90.3141
A0A4V1G1G5	116.202	106.503	105.344	87.465	89.0448
A0A4V1G1H8	113.455	132.28	85.1561	69.9982	74.5099
A0A4V1G1I7	159.164	191.553	167.014	97.0749	157.94
A0A4V1G1J0	1388	1375.9	1436.31	1651.54	1380.34
A0A4V1G1J2	294.32	364.297	383.809	332.086	352.222
A0A4V1G1J7	320.498	384.061	431.94	505.113	389.111
A0A4V1G1J9	38.7939	46.8656	27.3116	34.2312	36.5897
A0A4V1G1K8	50.8928	39.0407	37.5107	38.8873	33.6566
A0A4V1G1K9	85.1752	74.771	73.1129	78.8257	69.0843
A0A4V1G1M3	46.4579	56.7953	44.144	40.2608	53.2807
A0A4V1G1N0	87.3592	104.431	112.974	104.464	85.9614
A0A4V1G1P6	87.9865	107.357	107.747	164.068	86.8559
A0A4V1G1Q1	211.741	209.851	356.71	454.024	241.516
A0A4V1G1Q5	45.8039	55.3651	64.0712	47.1936	37.7776
A0A4V1G1R2	2348.27	1055.72	1761.27	2027.92	1773.7
A0A4V1G1R3	553.422	531.488	530.455	532.742	528.873
A0A4V1G1R6	508.743	523.775	477.471	455.957	467.314
A0A4V1G1R9	52.1397	56.4225	62.8942	43.8462	51.6119
A0A4V1G1S5	1704.05	1589.46	1393.76	2023.7	1527.43
A0A4V1G1U2	64.6228	45.2734	44.7864	45.7838	51.8328
A0A4V1G1V0	634.727	367.394	432.138	323.426	449.043
A0A4V1G1W0	2020.06	2111.88	2411.63	2684.95	2070.5
A0A4V1G1W7	1728.71	1232.75	1842.91	1970.44	1553.4
A0A4V1G1X3	103.577	107.218	85.8826	69.5544	116.045
A0A4V1G1X7	44.6733	16.9826	51.4741	38.9308	26.8916
A0A4V1G1Y9	169.276	144.626	151.239	156.459	144.188
A0A4V1G1Z8	21.6088	6.04599	15.6168	34.1836	4.56421
A0A4V1G211	#NUM!	53.1371	35.1977	#NUM!	17.608
A0A4V1G213	416.137	388.351	375.371	361.999	317.054
A0A4V1G215	39.0736	39.0277	56.8671	48.0835	57.6853
A0A4V1G222	97.2716	89.4435	108.879	113.023	77.7001
A0A4V1G231	2035.42	1814.39	1524.33	1747.17	2073.24
A0A4V1G247	51.0076	46.038	42.6632	54.0393	32.9932
A0A4V1G251	80.5306	70.8478	70.9754	68.0067	84.9053

## Sheet: Supplementary Data 3
rank	protein_id	EXCRETE_1	EXCRETE_2	EXCRETE_3	EXCRETE_4	EXCRETE_5
28	A0A4P8X210	11.6322	11.9038	11.6122	12.2057	12.076
89	A0A4P8WWZ8	9.25289	9.19785	8.30671	8.85357	9.37311
91	A0A4P8WZJ9	9.14212	9.59503	9.86339	10.0708	9.8937
111	A0A4P8X0M0	8.60481	5.03319	5.13685	6.38975	5.12489
119	A0A4P8X1A2	8.43483	4.78338	8.11471	7.35975	7.29327
140	A0A4P8WXA9	7.85039	7.23288	8.21836	8.46447	8.2351
147	A0A4P8X1Y7	7.74161	5.64114	5.32753	5.83674	5.03179
152	A0A4P8X1R4	7.65871	8.02569	8.12102	9.4459	8.4202
156	A0A4P8WX21	7.57284	7.62396	8.29652	8.93923	8.39436
157	A0A4P8X0K4	7.5497	6.17636	6.76865	6.11492	6.38408
158	A0A4P8WZQ0	7.5437	6.7998	6.69657	6.51492	7.04641
162	A0A4P8X0L9	7.47724	8.12049	8.36723	8.61577	8.43295
164	A0A4P8X3Y2	7.45324	7.77134	8.1912	8.2582	8.16672
165	A0A4P8X2J4	7.45092	7.46727	7.90359	8.32022	7.98065
167	A0A4P8WXD5	7.40719	5.58234	4.48888	4.06642	4.46803
170	A0A4P8X0X9	7.30267	6.1252	5.73857	5.99613	5.46939
171	A0A4P8WZU6	7.29017	8.16717	9.8963	10.4243	9.99803
173	A0A4P8WWX6	7.24602	4.58979	3.90112	4.56282	4.1213
187	A0A4P8X228	6.96346	5.7624	5.58702	5.85688	5.97858
191	A0A4P8WZ03	6.87333	6.06741	5.96792	6.40498	6.22792
193	A0A4P8WX00	6.86294	7.28563	7.32071	6.65139	6.71089
195	A0A4P8WYZ4	6.82624	7.48538	7.70982	7.13627	7.68734
198	A0A4P8X2Z2	6.78988	3.18224	4.3453	5.14078	3.06
200	A0A4P8X382	6.78256	5.65566	5.73125	5.91288	5.81743
203	A0A4P8WZM1	6.71571	3.80659	4.7907	4.39114	3.07736
209	A0A4P8X1S5	6.68474	6.30606	6.86823	6.54913	7.12404
213	A0A4P8X4S1	6.60825	3.17054	4.26649	4.19925	3.39024
218	A0A4P8WZ43	6.521	5.34903	5.02372	5.98564	5.55397
219	A0A4P8WYH6	6.51972	5.83655	5.63489	6.03721	6.04326
222	A0A4P8WZT5	6.50945	4.88383	5.41426	5.67783	5.15957
223	A0A4P8X001	6.50597	5.73116	6.1177	5.69333	5.30466
224	A0A4P8WZ81	6.49222	5.81292	5.63964	5.68776	6.14732
226	A0A4P8X0E5	6.45199	5.54888	5.56723	5.36403	5.9161
228	A0A4P8WY46	6.39241	4.13662	4.35911	4.31473	5.58238
230	A0A4P8X3G2	6.34373	4.87764	3.73568	5.37928	3.70732
237	A0A4P8X202	6.22871	5.88149	5.99119	5.64503	5.82913
240	A0A4P8X980	6.21745	5.10979	4.74544	5.67881	4.74908
242	A0A4P8WZV2	6.19018	4.41037	4.40541	4.14462	4.50073
246	A0A4P8X2G6	6.15113	4.50892	4.96002	4.91067	4.80845
253	A0A4P8WYK6	6.09529	6.17093	6.13951	6.52499	6.15909
255	A0A4P8X062	6.08172	5.14137	4.98253	5.63725	4.72823
266	A0A4P8WXG8	6.01998	4.64594	5.08488	4.59844	4.24472
268	A0A4P8X334	6.01273	5.94887	7.11871	6.52963	6.25695
270	A0A4P8WXB1	5.98922	5.62033	6.15745	5.74548	4.47388
273	A0A4P8X158	5.96593	5.54467	5.54382	5.261	4.73572
276	A0A4P8X515	5.9273	3.89675	4.4742	4.49261	5.26874
278	A0A4P8X676	5.90426	4.3063	3.99191	3.39203	4.83325
279	A0A4P8WZY8	5.89201	4.95471	5.03081	4.76229	4.84817
280	A0A4V1G1K5	5.89031	5.15222	5.29232	5.1912	5.06921
281	A0A4P8X060	5.8734	6.21354	5.44121	5.72473	5.86715
283	A0A4P8WZJ1	5.86663	4.62366	5.03513	5.00557	4.15282
284	A0A4P8X2E0	5.8198	5.65214	5.62221	5.65147	5.04123
286	A0A4P8WYV3	5.80679	5.38769	4.09771	5.68537	6.77493
287	A0A4P8WYB7	5.79602	5.26807	4.78043	4.22801	4.91042
290	A0A4P8WW99	5.77538	5.13312	4.84531	5.25404	4.90447
292	A0A4P8WYC8	5.69438	4.8567	4.44221	3.80187	5.56763
293	A0A4P8WY63	5.69239	4.91798	4.9893	4.86353	5.09105
296	A0A4P8WZZ6	5.67097	4.47583	4.90446	4.2733	4.58435
297	A0A4P8X2M6	5.6594	4.85388	4.40957	4.99105	4.28607
300	A0A4V1G1P9	5.60033	4.68687	2.50852	4.46428	4.29116
302	A0A4P8WZR0	5.59157	5.53568	6.16546	6.26103	5.59024
305	A0A4P8WY05	5.53487	1.94855	2.24839	3.74578	2.0062
306	A0A4P8WXW7	5.53292	3.95836	3.9532	2.76303	3.74512
309	A0A4P8X3U4	5.51046	5.60872	5.93575	5.44142	5.90075
310	A0A4P8X4G5	5.49428	5.10223	4.83441	4.38752	4.21667
311	A0A4P8X2C9	5.48855	4.9324	4.29693	5.31639	4.45601
313	A0A4P8X882	5.45005	5.33017	5.1436	5.2437	5.34631
315	A0A4P8X300	5.42756	5.46522	6.39433	6.72802	6.96845
316	A0A4P8WXM0	5.41289	5.4723	4.10118	3.25389	4.58256
319	A0A4P8X0T6	5.38618	4.80499	6.59028	4.74156	3.56535
321	A0A4P8X2U6	5.35591	5.11347	4.11163	4.44958	4.08007
322	A0A4P8X1R5	5.35147	4.55992	4.60625	3.40728	4.68798
323	A0A4P8X268	5.31533	4.73387	5.0843	4.55026	4.98468
324	A0A4P8X2X5	5.30809	4.64474	3.80315	2.72526	4.95791
325	A0A4P8X0I0	5.29213	5.54093	5.5725	5.17465	4.91775
327	A0A4P8X2V3	5.25872	3.79261	2.30092	4.1477	4.16881
329	A0A4V1G1Z0	5.2463	5.04837	4.77135	5.37151	5.65074
330	A0A4P8WY62	5.24573	5.07532	4.62888	5.14057	4.50946
332	A0A4P8WY65	5.22511	5.03669	5.30676	3.64954	4.6792
334	A0A4P8WYX4	5.2133	5.23976	5.52702	5.59291	5.06209
335	A0A4P8WYQ6	5.19587	4.7553	4.75652	4.09526	4.31609
338	A0A4P8X0H8	5.18052	5.21992	4.49242	4.1627	4.36776
340	A0A4P8X247	5.15865	4.67654	4.93136	4.52743	3.9743
344	A0A4P8WYZ2	5.11478	4.82856	5.7717	4.90366	5.04723
345	A0A4P8X2K0	5.10691	4.91556	4.67935	5.01219	3.96252
347	A0A4P8WXJ4	5.07829	4.79288	4.84761	4.75001	4.28956
348	A0A4P8WWI7	5.0678	4.64541	5.43559	6.10113	5.47812
349	A0A4P8X034	5.06282	4.47467	5.81981	4.95583	5.36821
356	A0A4P8WZS5	4.9034	4.26321	4.74687	4.71865	5.16194
358	A0A4P8X235	4.86143	4.40646	3.84689	5.38898	4.36071
360	A0A4V1G1X5	4.8513	4.12913	4.66346	4.34179	4.59685
361	A0A4P8X1D0	4.84704	4.16107	3.64987	4.10093	4.4532
362	A0A4P8X1R1	4.84495	4.63796	4.21581	4.64492	4.45911
363	A0A4V1G1D4	4.8404	4.95246	3.25583	5.5604	4.20586
365	A0A4P8X1F1	4.81875	3.99215	4.09658	4.25185	4.80384
366	A0A4P8X3A3	4.8163	3.69569	4.47985	3.49821	4.56497
367	A0A4P8WWJ1	4.80147	4.09729	4.59111	4.11763	4.18331
368	A0A4P8X0F2	4.78007	2.49645	3.60947	3.52481	2.61266
369	A0A4P8X2T4	4.7521	3.07802	3.78879	6.3626	3.88787
372	A0A4P8WWK6	4.73256	3.58125	4.95834	5.63406	4.45058
373	A0A4P8X5G3	4.69881	4.99428	5.37423	5.05955	5.03459
374	A0A4V1G1I5	4.69344	4.53847	5.99011	4.62503	4.33067
375	A0A4P8X011	4.66227	4.36446	4.44008	3.80753	4.72183
377	A0A4P8WX95	4.62061	3.00413	2.51266	3.39779	4.80328
379	A0A4P8WZ65	4.58329	3.57519	4.38692	4.7017	4.33955
380	A0A4P8WX87	4.58243	5.05323	3.92833	4.47826	5.47837
382	A0A4P8X8K9	4.56964	4.42408	2.85032	4.47225	3.7924
384	A0A4P8X2X8	4.55907	4.47931	4.28745	4.57089	4.34919
385	A0A4P8X2D6	4.5576	4.36681	4.55877	4.58927	2.38934
386	A0A4P8X3P3	4.55001	3.77606	4.27523	4.50825	3.71791
387	A0A4P8X5U7	4.52749	4.87997	4.65302	5.04287	5.38948
389	A0A4P8X086	4.49651	3.29942	4.33111	4.42083	3.46903
390	A0A4P8WX56	4.49522	3.84213	2.81937	3.95362	2.62625
392	A0A4P8WXC7	4.48373	2.37625	3.7675	4.24052	3.78425
393	A0A4P8WY70	4.47841	3.90468	3.84701	3.68478	4.39678
395	A0A4P8WZK3	4.46315	5.34221	5.42636	4.77395	4.82938
397	A0A4P8X203	4.44282	3.31234	3.60707	4.56097	3.84566
400	A0A4P8X0D3	4.4243	3.36037	3.93284	2.89352	3.93732
402	A0A4P8X3Y7	4.39537	4.36975	2.68024	5.11659	5.01274
403	A0A4V1G1L1	4.37393	3.24323	4.70727	4.69542	5.08542
404	A0A4V1G1E0	4.37199	4.76976	4.48099	3.37463	4.47482
406	A0A4P8X2Y7	4.35188	3.17797	1.85558	3.64764	2.89788
407	A0A4V1G1M9	4.34242	4.13702	4.59962	4.92941	4.75806
408	A0A4V1G1Q9	4.29881	4.24715	3.41007	4.33917	3.79785
409	A0A4P8WYY1	4.28088	3.55647	3.76025	4.33185	2.43973
410	A0A4P8WX47	4.26163	4.08523	3.16061	3.90234	3.63869
411	A0A4P8WYM1	4.2536	4.57178	4.28516	5.29464	4.18868
412	A0A4P8X2M9	4.24511	5.01175	4.32407	4.60915	4.67771
415	A0A4P8X0F5	4.18882	4.06409	4.22044	4.16844	3.56148
416	A0A4P8WY96	4.18835	3.82627	3.52152	5.13897	4.33348
419	A0A4P8X1M4	4.15089	3.45086	3.03304	4.09172	3.29488
420	A0A4P8WWS0	4.14668	5.10949	4.63885	5.21215	5.06711
421	A0A4P8X0N2	4.13894	3.89143	4.00438	4.46363	4.52514
422	A0A4P8WWW5	4.09458	3.22182	2.39952	3.00636	1.46223
423	A0A4P8X0S7	4.05968	3.23021	2.63531	3.57638	3.06977
424	A0A4P8WXG9	3.98761	2.40079	4.67218	4.02863	3.78067
425	A0A4P8WZT0	3.97311	2.77185	4.06636	3.48704	2.68518
426	A0A4P8WY86	3.96101	4.07304	3.57457	4.42055	4.36126
427	A0A4P8X126	3.91265	3.17808	3.07715	3.30966	1.41925
428	A0A4P8WXR8	3.89023	3.53138	2.9844	3.44569	3.35932
430	A0A4P8X5F4	3.83188	4.33425	4.69048	5.00745	3.43672
431	A0A4P8WZ27	3.81923	4.37162	5.07885	4.02388	3.94825
432	A0A4P8X5L6	3.80102	3.86193	4.86485	5.57089	4.09256
433	A0A4P8X049	3.78613	3.54713	1.97236	3.76401	3.93959
434	A0A4P8WZC5	3.77328	4.60294	4.60263	4.6587	4.00937
435	A0A4P8X246	3.76056	2.18616	4.5629	4.17063	4.50185
436	A0A4P8X2E4	3.75291	3.0895	1.84936	4.81262	2.69837
437	A0A4P8X1F6	3.73462	3.50351	4.14871	4.28271	2.29352
438	A0A4P8X122	3.71519	3.00259	2.06477	3.36488	3.39776
439	A0A4P8X8Y1	3.65143	3.74145	2.91989	4.49853	4.59656
440	A0A4P8X324	3.62969	3.67701	3.55234	3.86749	3.18318
442	A0A4P8X3E8	3.58372	2.83359	2.06775	2.94147	3.09159
443	A0A4P8X271	3.56948	4.62736	4.39622	4.37839	4.2878
444	A0A4P8X640	3.55279	3.77946	4.1662	4.1736	2.32031
446	A0A4P8WZH9	3.5368	3.64482	1.76075	3.33346	5.08854
447	A0A4P8X1Q7	3.4942	2.33187	2.1966	2.10708	2.35395
448	A0A4P8WYZ6	3.45532	3.10495	3.75055	4.05703	3.82122
450	A0A4P8WY29	3.38884	2.53826	1.68014	3.58313	3.54243
451	A0A4P8X434	3.22863	4.32582	4.77829	4.87012	3.67435
452	A0A4P8X3A1	3.19325	3.21147	2.25359	3.72828	4.02887
453	A0A4P8X0B5	3.16958	3.53531	4.69751	2.86839	4.34815
454	A0A4P8WYH8	3.08327	3.44032	2.99881	4.57298	3.53533
455	A0A4P8X5S1	3.02939	2.7006	2.7269	1.87299	2.7414
456	A0A4P8X3R4	3.01395	3.22706	2.99517	4.44652	4.52869
459	A0A4P8X626	2.96374	3.26415	3.79514	0.750606	5.22222
460	A0A4P8WZ41	2.74421	2.18817	2.99141	2.21496	3.43839
461	A0A4P8X783	2.59535	1.51788	6.17533	1.52058	2.94806
462	A0A4P8X5K7	2.53839	2.32889	3.78208	0.108568	4.13066
463	A0A4P8X621	2.41024	0.972062	2.612	3.46569	3.81925
465	A0A4P8X2H1	2.33992	2.65683	4.90883	3.37645	3.3015
467	A0A4P8WY64	2.19397	3.51731	4.65501	3.20604	3.23371
468	A0A4P8X130	2.18471	1.96709	1.86848	4.11911	4.36753

## Sheet: Supplementary Data 4
synechococcus_1	synechococcus_2	synechococcus_3	protein_id	protein_name	length_aa	locus_tag	gene_name	desc_eggnog	cog	psortb_loc	uniprot_loc	signalp	secreted
17.9616	16.7142	17.5535	A0A4P8X1A4	Alkaline phosphatase	458	FEK30_01315	FEK30_01315	amine dehydrogenase activity	S	Cytoplasm		NA	No
18.2932	16.0118	16.1073	A0A4P8WZ44	Prepilin-type N-terminal cleavage/methylation domain-containing protein	200	FEK30_03680	FEK30_03680	Type IV pilin-like G and H, putative	NU	Extracellular		Pilin	Yes
16.7777	15.355	16.3134	A0A4P8X4T0	PhoX family phosphatase	611	FEK30_08575	FEK30_08575	Bacterial protein of unknown function (DUF839)	S	Unknown		TAT	Yes
15.847	14.4295	15.2209	A0A4P8WX96	Uncharacterized protein	240	FEK30_02700	FEK30_02700	-	S	Unknown		Sec	Yes
16.076	13.4181	14.4818	A0A4P8WXD6	Lipoprotein	274	FEK30_02975	FEK30_02975	photosystem II stabilization	L	Unknown		Sec lipo	Yes
14.6851	13.2412	13.9558	A0A4P8X2Y1	DUF2808 domain-containing protein	259	FEK30_09465	FEK30_09465	Protein of unknown function (DUF2808)	S	Unknown		Sec	Yes
14.7072	13.4039	13.6642	A0A4P8X2J8	Uncharacterized protein	250	FEK30_14540	FEK30_14540	multi-organism process	M	Cytoplasmic membrane		Sec	No
14.1281	13.4544	14.0954	A0A4P8WWD4	Penicillin-binding protein activator LpoB	261	FEK30_01740	FEK30_01740	Curli production assembly/transport component CsgG	M	Outer membrane		Sec	Yes
13.5894	12.5463	13.3708	A0A4P8WXV8	PLAT domain-containing protein	559	FEK30_03890	FEK30_03890	-	S	Unknown		Sec	Yes
13.8108	12.6104	13.0324	A0A4P8X3A6	Bifunctional metallophosphatase/5'-nucleotidase	483	FEK30_04340	FEK30_04340	5'-nucleotidase, C-terminal domain	F	Cytoplasm		NA	No
13.8268	12.4861	12.9966	A0A4P8X047	Peptidyl-prolyl cis-trans isomerase (PPIase) (EC 5.2.1.8)	256	FEK30_08905	FEK30_08905	PPIases accelerate the folding of proteins. It catalyzes the cis-trans isomerization of proline imidic peptide bonds in oligopeptides	M	Periplasm		Sec lipo	Yes
13.4183	12.4174	13.1639	A0A4P8WZ74	DUF3747 domain-containing protein	374	FEK30_08015	FEK30_08015	Protein of unknown function (DUF3747)	C	Unknown		Sec	Yes
13.566	12.4194	12.9807	A0A4P8WX11	Fe(3+) ABC transporter substrate-binding protein	363	FEK30_02155	FEK30_02155	ABC-type Fe3 transport system, periplasmic component	P	Periplasm		Sec lipo	Yes
13.3723	12.4299	13.0679	A0A4P8X2F3	Peptidyl-prolyl cis-trans isomerase (EC 5.2.1.8)	174	FEK30_14250	FEK30_14250	Peptidyl-prolyl cis-trans	M	Periplasm		Sec	Yes
13.4817	12.0715	12.8775	A0A4P8X118	DUF4330 domain-containing protein	177	FEK30_07545	FEK30_07545	Domain of unknown function (DUF4330)	S	Unknown		NA	No
13.5701	12.2434	12.5036	A0A4P8WZJ2	DUF3060 domain-containing protein	93	FEK30_04535	FEK30_04535	-	S	Unknown		Sec	Yes
14.4551	12.2401	11.4929	A0A4P8X536	Phosphate-binding protein	354	FEK30_15705	FEK30_15705	COG0226 ABC-type phosphate transport system, periplasmic component	P	Cytoplasmic membrane		Sec lipo	No
12.8997	12.1848	12.852	A0A4P8WY07	PDZ domain-containing protein	440	FEK30_05135	FEK30_05135	Belongs to the peptidase S41A family	M	Cytoplasmic membrane		NA	No
13.3075	12.0102	12.2869	A0A4P8X696	Uncharacterized protein	300	FEK30_11630	FEK30_11630	-	S	Unknown		NA	No
13.7793	11.6954	11.8765	A0A4P8X1K9	DUF3352 domain-containing protein	302	FEK30_12280	FEK30_12280	Tic22-like family	S	Cytoplasmic membrane		NA	No
12.6187	11.7944	12.5922	A0A4P8X2D0	DUF3131 domain-containing protein	925	FEK30_14845	FEK30_14845	Protein of unknown function (DUF3131)	G	Unknown		Sec	Yes
12.829	11.7509	12.3179	A0A4P8X2Z9	DUF1176 domain-containing protein	393	FEK30_11635	FEK30_11635	-	S	Unknown		NA	No
12.6914	11.7772	12.415	A0A4P8WZ90	VWA domain-containing protein	373	FEK30_03950	FEK30_03950	von Willebrand factor (vWF) type A domain	S	Unknown		Sec	Yes
12.6849	11.7781	12.4081	A0A4P8X335	Glycosyl hydrolase-like 10 domain-containing protein	506	FEK30_15645	FEK30_15645	PFAM Uncharacterised BCR, COG1649	S	Unknown		Sec	Yes
12.9528	11.4872	12.2317	A0A4P8WXS8	S-layer protein	585	FEK30_03725	FEK30_03725	Belongs to the OprB family	M	Outer membrane		Sec	Yes
12.1936	11.8336	12.4293	A0A4P8WYJ4	P pilus assembly protein, chaperone PapD	267	FEK30_02635	FEK30_02635	Chaperone	NU	Unknown		Sec	Yes
12.9183	11.1116	12.1261	A0A4V1G1R2	Porin family protein	177	FEK30_09950	FEK30_09950	Has lipid A 3-O-deacylase activity. Hydrolyzes the ester bond at the 3 position of lipid A, a bioactive component of lipopolysaccharide (LPS), thereby releasing the primary fatty acyl moiety	M	Cytoplasmic membrane		Sec	No
12.2223	12.1485	11.7217	A0A4P8X799	Allophycocyanin subunit alpha	161	FEK30_13980	FEK30_13980	Allophycocyanin alpha	C	Unknown	Thylakoid	NA	No
11.8741	11.6347	12.0431	A0A4P8X304	Sugar ABC transporter substrate-binding protein	430	FEK30_11745	FEK30_11745	Periplasmic protein involved in polysaccharide export	M	Unknown		NA	No
12.3764	11.2429	11.7329	A0A4P8X1D6	MBL fold metallo-hydrolase	274	FEK30_13145	FEK30_13145	Zn-dependent hydrolases of the beta-lactamase fold	S	Unknown		TAT	Yes
11.4948	11.326	12.1702	A0A4P8X313	Serine hydrolase	387	FEK30_10490	FEK30_10490	beta-lactamase	V	Unknown		NA	No
11.9509	11.1746	11.7673	A0A4P8WYT4	N-acetylmuramoyl-L-alanine amidase	605	FEK30_06980	FEK30_06980	N-acetylmuramoyl-L-alanine amidase	M	Outer membrane		Sec	Yes
11.6964	11.2942	11.7785	A0A4P8X408	TonB-dependent hemoglobin/transferrin/lactoferrin family receptor	861	FEK30_16300	FEK30_16300	TIGRFAM TonB-dependent heme hemoglobin receptor family protein	P	Outer membrane	Outer membrane	NA	Yes
11.9165	11.1806	11.6338	A0A4P8WXH5	Uncharacterized protein	544	FEK30_03060	FEK30_03060	-	S	Unknown		Sec lipo	Yes
11.9385	10.9322	11.6509	A0A4P8X8V5	PDZ domain-containing protein	461	FEK30_13665	FEK30_13665	Peptidase family S41	M	Cytoplasmic membrane		NA	No
12.0208	11.0543	11.4104	A0A4P8WWA1	Phosphodiester glycosidase domain-containing protein	595	FEK30_01520	FEK30_01520	Phosphodiester glycosidase	G	Unknown		Sec lipo	Yes
11.8407	11.0233	11.4746	A0A4P8WY43	POTRA domain-containing protein	723	FEK30_05655	FEK30_05655	Outer membrane protein protective antigen OMA87	M	Outer membrane		Sec	Yes
11.8509	11.1	11.355	A0A4V1G231	DUF541 domain-containing protein	221	FEK30_11360	FEK30_11360	Protein of unknown function (DUF541)	S	Unknown		NA	No
11.5304	10.8732	11.6179	A0A4P8X170	Trypsin-like serine protease	399	FEK30_12615	FEK30_12615	Trypsin-like serine proteases, typically periplasmic, contain C-terminal PDZ domain	O	Periplasm		Sec lipo	Yes
11.9773	11.0187	10.8574	A0A4P8WXQ7	Peptidoglycan-binding protein	230	FEK30_04460	FEK30_04460	Putative peptidoglycan binding domain	M	Cytoplasmic membrane		Sec	No
11.377	10.8393	11.3849	A0A4P8WX12	TonB family protein	386	FEK30_03100	FEK30_03100	Gram-negative bacterial TonB protein C-terminal	S	Unknown	Periplasm	Sec	Yes
10.6031	11.0424	11.8951	A0A4P8WZR1	DUF3370 domain-containing protein	491	FEK30_09265	FEK30_09265	Protein of unknown function (DUF3370)	N	Cytoplasm		NA	No
11.6896	10.9042	10.9141	A0A4P8X152	Uncharacterized protein	256	FEK30_12660	FEK30_12660	Circadian oscillating protein COP23	S	Unknown		Sec	Yes
11.9763	10.0756	11.0849	A0A4P8WZM0	CARDB domain-containing protein	373	FEK30_02750	FEK30_02750	CARDB	S	Extracellular		Sec	Yes
11.4361	10.661	10.9971	A0A4P8X0U5	Dienelactone hydrolase family protein	254	FEK30_10670	FEK30_10670	Phospholipase/Carboxylesterase	Q	Unknown		Sec	Yes
11.7308	10.6839	10.4413	A0A4P8X4X0	Amino acid ABC transporter substrate-binding protein	434	FEK30_15235	FEK30_15235	amino acid	E	Periplasm		Sec lipo	Yes
11.288	10.6067	10.935	A0A4P8X5R0	DUF5723 domain-containing protein	590	FEK30_09020	FEK30_09020	Alternative locus ID	NU	Outer membrane		Sec	Yes
10.6086	10.5579	11.0858	A0A4P8X2X0	Caspase family protein	668	FEK30_04560	FEK30_04560	Caspase domain	S	Cytoplasmic membrane		TAT	No
	10.4825	10.8444	A0A4P8X2D8	DUF11 domain-containing protein	185	FEK30_15105	FEK30_15105	TIGRFAM conserved repeat domain	S	Unknown		Sec	Yes
10.9853	10.226	10.9769	A0A4P8WZ64	N-acetylmuramoyl-L-alanine amidase	589	FEK30_07015	FEK30_07015	N-acetylmuramoyl-L-alanine amidase	M	Unknown		Sec	Yes
10.6604	11.1714	10.2906	A0A4P8X2Y6	Phycocyanin subunit beta	172	FEK30_15275	FEK30_15275	Phycocyanin beta subunit	C	Unknown	Thylakoid	NA	No
10.8115	10.3687	10.8286	A0A4P8WYI5	Nuclear transport factor 2 family protein	268	FEK30_02575	FEK30_02575	-	S	Unknown		Sec	Yes
10.687	10.9481	10.0755	A0A4P8X7Y5	C-phycocyanin subunit alpha	162	FEK30_15280	FEK30_15280	phycocyanin, alpha subunit	C	Unknown	Thylakoid	NA	No
10.2821	10.4657	10.9099	A0A4V1G1S5	Uncharacterized protein	195	FEK30_10675	FEK30_10675	-	S	Unknown		Sec	Yes
11.3476	10.0395	10.2459	A0A4P8WXY2	Tetratricopeptide repeat protein	178	FEK30_04955	FEK30_04955	-	S	Unknown		Sec	Yes
10.9779	10.0784	10.5429	A0A4P8X1V1	Tetratricopeptide repeat protein	294	FEK30_02415	FEK30_02415	COG0457 FOG TPR repeat	S	Unknown		Sec	Yes
10.5324	10.1272	10.6044	A0A4P8WW90	peptidoglycan lytic exotransglycosylase (EC 4.2.2.n1) (Murein hydrolase A)	382	FEK30_01410	FEK30_01410	Membrane-bound lytic murein transglycosylase	M	Outer membrane		Sec	Yes
11.2072	9.68597	10.1303	A0A4P8X7A5	Iron-regulated protein	297	FEK30_14040	FEK30_14040	Haem-binding uptake, Tiki superfamily, ChaN	O	Unknown		Sec	Yes
10.2404	10.2323	10.4702	A0A4P8X3W0	ABC transporter substrate-binding protein	297	FEK30_16310	FEK30_16310	periplasmic binding protein	P	Unknown		Sec lipo	Yes
10.4491	10.0305	10.2885	A0A4P8X2A0	SecOR domain-containing protein	243	FEK30_08585	FEK30_08585	Non-essential cell division protein that could be required for efficient cell constriction	S	Unknown		Sec	Yes
9.5644	10.234	10.9448	A0A4P8X154	M23 family metallopeptidase	304	FEK30_12500	FEK30_12500	Peptidase family M23	M	Periplasm		Sec	Yes
10.5543	9.71693	10.4467	A0A4P8X3J9	DUF4360 domain-containing protein	208	FEK30_16530	FEK30_16530	-	S	Unknown		Sec	Yes
10.6651	9.80401	10.2085	A0A4P8X113	Porin family protein	154	FEK30_12210	FEK30_12210	Has lipid A 3-O-deacylase activity. Hydrolyzes the ester bond at the 3 position of lipid A, a bioactive component of lipopolysaccharide (LPS), thereby releasing the primary fatty acyl moiety	M	Unknown		Sec	Yes
10.1419	10.0504	10.4221	A0A4P8X5S4	TonB-dependent siderophore receptor	805	FEK30_15905	FEK30_15905	COGs COG1629 Outer membrane receptor protein mostly Fe transport	P	Outer membrane	Outer membrane	Sec	Yes
11.1598	9.8624	9.39311	A0A4P8WX28	FecR domain-containing protein	405	FEK30_03095	FEK30_03095	-	S	Unknown		Sec	Yes
9.11242	10.3845	10.7675	A0A4V1G1J0	Cytochrome c	124	FEK30_05960	FEK30_05960	COG2010 Cytochrome c, mono- and diheme variants	C	Cytoplasmic membrane		NA	No
10.3672	10.137	9.70513	A0A4P8WX85	Tetratricopeptide repeat protein	270	FEK30_02460	FEK30_02460	Tetratricopeptide repeat	L	Unknown		Sec	Yes
10.4242	9.69051	10.0449	A0A4P8X3A2	Uncharacterized protein	309	FEK30_16045	FEK30_16045	-	S	Unknown		Sec lipo	Yes
9.86775	9.68678	10.5329	A0A4P8WYD7	Alpha/beta fold hydrolase	614	FEK30_05240	FEK30_05240	Platelet-activating factor acetylhydrolase, isoform II	S	Cytoplasmic membrane		Sec	No
10.1616	9.59982	10.1506	A0A4P8X2T3	Metallophosphoesterase	348	FEK30_15020	FEK30_15020	Calcineurin-like phosphoesterase	S	Unknown		TAT	Yes
10.0558	9.2795	10.2099	A0A4P8WWS8	Insulinase family protein	515	FEK30_02535	FEK30_02535	Belongs to the peptidase M16 family	S	Unknown		Sec	Yes
10.3641	9.05305	9.88935	A0A4P8WZM9	Pentapeptide repeat-containing protein	253	FEK30_02800	FEK30_02800	low-complexity proteins	S	Extracellular		Sec	Yes
9.83326	9.56674	9.78518	A0A4P8WXT4	Cytochrome c6 (Cytochrome c-553) (Cytochrome c553) (Soluble cytochrome f)	117	FEK30_04885	petJ FEK30_04885	Functions as an electron carrier between membrane-bound cytochrome b6-f and photosystem I in oxygenic photosynthesis	C	Periplasm	Thylakoid	Sec	No
10.2954	9.53764	9.22973	A0A4P8WZC7	D-alanyl-D-alanine carboxypeptidase/D-alanyl-D-alanine-endopeptidase (EC 3.4.16.4)	490	FEK30_08180	dacB FEK30_08180	D-alanyl-D-alanine carboxypeptidase	M	Periplasm		Sec	Yes
9.41302	10.2629	9.28447	A0A4P8X2A6	Allophycocyanin subunit beta	161	FEK30_13975	apcB FEK30_13975	Allophycocyanin beta subunit	C	Unknown	Thylakoid	NA	No
9.7568	9.27849	9.67605	A0A4P8X276	SpoIID/LytB domain-containing protein	372	FEK30_13790	FEK30_13790	COG2385 Sporulation protein and related proteins	D	Unknown		Sec	Yes
10.3183	9.43846	8.93856	A0A4P8X3B9	Cupin domain-containing protein	158	FEK30_10820	FEK30_10820	Cupin 2, conserved barrel domain protein	S	Unknown		Sec lipo	Yes
9.64689	9.26434	9.68188	A0A4P8X1X1	Uncharacterized protein	188	FEK30_14070	FEK30_14070	-	S	Unknown		Sec lipo	Yes
10.2543	9.30822	8.97859	A0A4P8X325	Uncharacterized protein	131	FEK30_15585	FEK30_15585	-	S	Unknown		Sec	Yes
10.844	8.65088	8.90509	A0A4P8WXR5	SecOR domain-containing protein	267	FEK30_04510	FEK30_04510	-	S	Cytoplasmic membrane		Sec	No
10.5325	8.83965	8.89014	A0A4P8X1Z1	Spore coat protein U domain-containing protein	339	FEK30_02630	FEK30_02630	-	S	Extracellular		Sec	Yes
9.72001	9.14299	9.36481	A0A4P8X019	Photosystem II 12 kDa extrinsic protein (PS II complex 12 kDa extrinsic protein) (PSII-U)	138	FEK30_05670	psbU FEK30_05670	Stabilizes the structure of photosystem II oxygen- evolving complex (OEC), the ion environment of oxygen evolution and protects the OEC against heat-induced inactivation	L	Cytoplasmic membrane	Thylakoid	Sec	No
9.24977	9.39466	9.568	A0A4P8X107	Thioredoxin	107	FEK30_12360	trxA FEK30_12360	Belongs to the thioredoxin family	O	Cytoplasm		NA	No
9.83624	9.15319	9.11529	A0A4P8X210	SLH domain-containing protein	541	FEK30_08035	FEK30_08035	Belongs to the OprB family	I	Outer membrane		Sec	Yes
15.1175	6.20348	6.71215	A0A4P8WXB0	Spore coat protein U domain-containing protein	194	FEK30_02625	FEK30_02625	-	S	Extracellular		Sec	Yes
9.07464	9.64686	9.21986	A0A4P8X0J7	Photosystem I reaction center subunit IV	70	FEK30_11165	psaE FEK30_11165	Stabilizes the interaction between PsaC and the PSI core, assists the docking of the ferredoxin to PSI and interacts with ferredoxin-NADP oxidoreductase	S	Cytoplasmic membrane	Thylakoid	NA	No
9.4843	9.12705	9.28751	A0A4P8X186	RNA-binding protein	95	FEK30_12435	FEK30_12435	RNA-binding protein	S	Unknown		NA	No
8.96917	9.13321	9.72473	A0A4P8WYD8	Tetratricopeptide repeat protein	387	FEK30_06215	FEK30_06215	Tetratricopeptide repeat	S	Unknown		Sec	Yes
8.97824	9.16378	9.39274	A0A4P8WYK5	S-layer homology domain-containing protein	418	FEK30_02685	FEK30_02685	S-layer protein	U	Periplasm		Sec	Yes
7.58743	10.0226	9.90431	A0A4P8X7C9	HU family DNA-binding protein	92	FEK30_14145	FEK30_14145	Histone-like DNA-binding protein which is capable of wrapping DNA to stabilize it, and thus to prevent its denaturation under extreme environmental conditions	L	Cytoplasm		NA	No
9.15719	9.08557	9.19831	A0A4P8X0N7	DUF192 domain-containing protein	178	FEK30_05165	FEK30_05165	Uncharacterized ACR, COG1430	S	Unknown		Sec lipo	Yes
8.372	9.37846	9.44634	A0A4P8X462	Cytochrome f	325	FEK30_13885	petA FEK30_13885	Component of the cytochrome b6-f complex, which mediates electron transfer between photosystem II (PSII) and photosystem I (PSI), cyclic electron flow around PSI, and state transitions	C	Unknown	Thylakoid	Sec	No
8.58038	9.05552	9.55663	A0A4P8X125	SpoIID/LytB domain-containing protein	530	FEK30_12470	FEK30_12470	COG2385 Sporulation protein and related proteins	D	Unknown		Sec	Yes
9.5882	8.80718	8.75247	A0A4P8X2F5	Peptidase	145	FEK30_03585	FEK30_03585	Bacterial pre-peptidase C-terminal domain	O	Unknown		Sec	Yes
9.22261	8.78834	9.1359	A0A4P8X5N6	DUF3769 domain-containing protein	690	FEK30_06535	FEK30_06535	Organic solvent tolerance protein OstA	M	Outer membrane		NA	Yes
9.08897	8.6741	9.22838	A0A4P8X3D8	Poly(ethylene terephthalate) hydrolase (EC 3.1.1.101) (EC 3.1.1.74)	539	FEK30_16265	FEK30_16265	PFAM Alpha beta hydrolase of	S	Cytoplasm		NA	No
8.95452	8.75394	9.26642	A0A4P8WZW7	Collagen-like protein	470	FEK30_09590	FEK30_09590	-	S	Unknown		NA	No
9.15301	8.77657	9.02573	A0A4V1G1N0	Nucleoside diphosphate kinase (NDK) (NDP kinase) (EC 2.7.4.6) (Nucleoside-2-P kinase)	149	FEK30_08170	ndk FEK30_08170	Major role in the synthesis of nucleoside triphosphates other than ATP. The ATP gamma phosphate is transferred to the NDP beta phosphate via a ping-pong mechanism, using a phosphorylated active-site intermediate	F	Cytoplasm	Cytoplasm	NA	No
9.42686	8.56833	8.9572	A0A4P8X081	Uncharacterized protein	361	FEK30_10300	FEK30_10300	chlorophyll binding	M	Unknown		Sec	Yes
8.52294	9.10843	9.1678	A0A4P8X1R4	Uncharacterized protein	302	FEK30_12770	FEK30_12770	-	S	Cytoplasm		NA	No
8.09822	9.04538	9.37963	A0A4P8X553	DUF3769 domain-containing protein	890	FEK30_15135	FEK30_15135	Lytic transglycosylase with a strong preference for naked glycan strands that lack stem peptides	D	Outer membrane		NA	Yes
9.03507	8.26687	9.10351	A0A4P8WYZ5	AMIN domain-containing protein	766	FEK30_06600	FEK30_06600	Belongs to the GSP D family	NU	Outer membrane		Sec	Yes
8.32795	9.19405	8.75259	A0A4P8WZZ4	Uncharacterized protein	155	FEK30_09675	FEK30_09675	-	S	Unknown		Sec	Yes
9.05355	8.8026	8.40872	A0A4V1G213	SH3 domain-containing protein	201	FEK30_15675	FEK30_15675	-	S	Unknown		Sec	Yes
8.8563	8.55184	8.61742	A0A4P8X355	Peptidase S1	145	FEK30_14905	FEK30_14905	Belongs to the peptidase S1B family	E	Unknown		NA	No
8.64701	8.56038	8.80614	A0A4P8WWX1	Tetratricopeptide repeat protein	376	FEK30_01695	FEK30_01695	Tetratricopeptide repeat	S	Cytoplasmic membrane		Sec	No
9.13134	8.80908	8.03775	A0A4P8X068	Lipoprotein	212	FEK30_10005	FEK30_10005	-	S	Unknown		Sec lipo	Yes
7.78532	9.73762	8.39114	A0A4P8X5B2	Bifunctional metallophosphatase/5'-nucleotidase	613	FEK30_04795	FEK30_04795	5'-nucleotidase, C-terminal domain	F	Cytoplasm		NA	No
10.1844	7.82503	7.88914	A0A4P8X348	Cyanovirin-N domain-containing protein	173	FEK30_12895	FEK30_12895	serine threonine protein kinase	KLT	Unknown		Sec	Yes
8.29551	9.05627	8.47472	A0A4P8WYS4	CHRD domain-containing protein	178	FEK30_06930	FEK30_06930	CHRD domain	C	Unknown		Sec	Yes
8.59621	8.3951	8.70216	A0A4V1G1R3	DUF3747 domain-containing protein	433	FEK30_10000	FEK30_10000	Protein of unknown function (DUF3747)	S	Unknown		Sec	Yes
8.5016	8.66283	8.48566	A0A4P8X1A6	Glutathione-dependent peroxiredoxin (EC 1.11.1.27)	187	FEK30_08085	FEK30_08085	Redoxin	O	Unknown		NA	No
7.6856	8.92314	9.00785	A0A4P8X0B8	Nitrogen regulatory protein P-II (PII signal transducing protein)	112	FEK30_10615	FEK30_10615	Belongs to the P(II) protein family	K	Cytoplasmic membrane		NA	No
8.89469	8.38099	8.20211	A0A4P8X3U6	Sugar ABC transporter substrate-binding protein	426	FEK30_06580	FEK30_06580	ABC-type sugar transport system, periplasmic component	G	Cytoplasmic membrane		Sec lipo	No
8.98965	7.58124	8.18032	A0A4V1G1V0	DUF4168 domain-containing protein	160	FEK30_12135	FEK30_12135	Domain of unknown function (DUF4168)	S	Unknown		NA	No
8.60753	8.02039	8.09609	A0A4P8X137	PQQ-dependent sugar dehydrogenase	417	FEK30_11245	FEK30_11245	Glucose / Sorbosone dehydrogenase	G	Unknown		Sec lipo	Yes
8.55141	7.82359	8.17739	A0A4P8X225	Carboxysome shell protein CcmK (Carbon dioxide-concentrating mechanism protein CcmK)	112	FEK30_13455	ccmK FEK30_13455	Carbon dioxide concentrating mechanism	CQ	Unknown	Cytoplasm	NA	No
7.55224	8.93934	7.89545	A0A4P8WZQ0	AbrB family transcriptional regulator	122	FEK30_08890	FEK30_08890	AbrB-like transcriptional regulator	K	Cytoplasm		NA	No
8.99955	7.70778	7.63689	A0A4P8X3N0	Peptide ABC transporter substrate-binding protein	550	FEK30_06050	FEK30_06050	ABC-type dipeptide transport system, periplasmic component	E	Extracellular		Sec lipo	Yes
8.06036	7.99817	8.21274	A0A4P8X162	Penicillin-binding protein 2 (EC 3.4.16.4)	601	FEK30_12330	mrdA FEK30_12330	Penicillin-binding Protein	M	Cytoplasmic membrane		NA	No
8.16728	7.72105	8.32887	A0A4P8WZY2	Peptidase S8 and S53 subtilisin kexin sedolisin	537	FEK30_09565	FEK30_09565	Subtilase family	O	Unknown		Sec	Yes
7.7563	8.29045	8.10084	A0A4P8WWF3	Co-chaperonin GroES (10 kDa chaperonin) (Chaperonin-10) (Cpn10)	103	FEK30_01855	groES groS FEK30_01855	Binds to Cpn60 in the presence of Mg-ATP and suppresses the ATPase activity of the latter	O	Cytoplasm	Cytoplasm	NA	No
8.13893	8.32172	7.68639	A0A4P8X705	Ribulose bisphosphate carboxylase large chain (RuBisCO large subunit) (EC 4.1.1.39)	471	FEK30_13435	cbbL rbcL FEK30_13435	RuBisCO catalyzes two reactions the carboxylation of D- ribulose 1,5-bisphosphate, the primary event in carbon dioxide fixation, as well as the oxidative fragmentation of the pentose substrate in the photorespiration process. Both reactions occur simultaneously and in competition at the same active site	H	Cytoplasm	Cytoplasm	NA	No
8.58341	8.1192	7.43237	A0A4P8X533	Tetratricopeptide repeat protein	288	FEK30_15035	FEK30_15035	Tetratricopeptide repeat	S	Unknown		Sec	Yes
8.37542	7.79975	7.94422	A0A4P8X377	Multicopper oxidase family protein	479	FEK30_15870	FEK30_15870	Multicopper oxidase	Q	Periplasm		TAT	Yes
8.13639	7.95252	8.00086	A0A4V1G1G5	Nucleoid-associated protein FEK30_04565	110	FEK30_04565	FEK30_04565	Binds to DNA and alters its conformation. May be involved in regulation of gene expression, nucleoid organization and DNA protection	S	Unknown	Cytoplasm	NA	No
9.56299	7.23415	7.28988	A0A4P8X8S9	Uncharacterized protein	221	FEK30_12010	FEK30_12010	-	S	Outer membrane		Sec	Yes
8.18189	7.83943	8.0315	A0A4P8X1R6	Branched-chain amino acid ABC transporter substrate-binding protein	405	FEK30_13630	FEK30_13630	branched-chain amino acid	E	Periplasm		Sec lipo	Yes
8.67127	7.50087	7.8775	A0A4P8X0W8	Uncharacterized protein	390	FEK30_11665	FEK30_11665	-	S	Cytoplasm		Sec	No
8.24941	7.39761	8.339	A0A4P8X5D8	Insulinase family protein	485	FEK30_06465	FEK30_06465	Peptidase M16 inactive domain	S	Cytoplasmic membrane		Sec	No
6.35724	9.31642	8.08631	A0A4P8X228	Phycobilisome rod-core linker polypeptide CpcG	248	FEK30_08155	FEK30_08155	Belongs to the phycobilisome linker protein family	G	Cytoplasmic membrane		NA	No
7.68876	8.27315	7.72519	A0A4P8X4H4	Carbohydrate ABC transporter substrate-binding protein	433	FEK30_14475	FEK30_14475	Bacterial extracellular solute-binding protein	G	Unknown		Sec lipo	Yes
7.59659	7.74771	8.2392	A0A4P8WYL8	Uncharacterized protein	338	FEK30_02745	FEK30_02745	-	S	Cytoplasm		NA	No
8.11811	7.81961	7.62846	A0A4P8X270	DUF3386 domain-containing protein	212	FEK30_13735	FEK30_13735	Protein of unknown function (DUF3386)	S	Cytoplasm		NA	No
8.78156	7.25052	7.44847	A0A4P8X2R5	Peptidase S8	591	FEK30_11095	FEK30_11095	Peptidase, S8A (Subtilisin) family	O	Cytoplasmic membrane		Sec	No
7.65824	7.76659	8.02857	A0A4P8X101	Biotin carboxylase	152	FEK30_11910	FEK30_11910	-	S	Unknown		Sec	Yes
7.88271	7.47419	8.0631	A0A4P8WZV0	Superoxide dismutase (EC 1.15.1.1)	199	FEK30_05285	FEK30_05285	radicals which are normally produced within the cells and which are toxic to biological systems	C	Periplasm		NA	Yes
7.89904	7.66508	7.79083	A0A4V1G1X3	Carboxysome shell protein CcmK (Carbon dioxide-concentrating mechanism protein CcmK)	103	FEK30_13460	ccmK FEK30_13460	Carbon dioxide concentrating mechanism	CQ	Cytoplasm	Cytoplasm	NA	No
7.87354	7.25043	8.2206	A0A4P8X213	SCP domain-containing protein	320	FEK30_09520	FEK30_09520	PFAM Cysteine-rich secretory protein family	S	Unknown		Sec	Yes
6.74746	8.64669	7.89465	A0A4P8X223	Elongation factor Tu (EF-Tu)	409	FEK30_14585	tuf FEK30_14585	This protein promotes the GTP-dependent binding of aminoacyl-tRNA to the A-site of ribosomes during protein biosynthesis	J	Cytoplasm	Cytoplasm	NA	No
7.80225	7.48346	7.95304	A0A4P8X2V2	DUF11 domain-containing protein	2030	FEK30_15120	FEK30_15120	Domain of unknown function DUF11	M	Extracellular		NA	Yes
7.94183	7.74893	7.48735	A0A4P8X2Y2	Transaldolase (EC 2.2.1.2)	381	FEK30_11520	tal FEK30_11520	Transaldolase is important for the balance of metabolites in the pentose-phosphate pathway	H	Cytoplasm	Cytoplasm	NA	No
7.21313	7.82886	8.09764	A0A4P8WY47	RNA-binding protein	84	FEK30_05425	FEK30_05425	RNA-binding protein	S	Unknown		NA	No
7.9361	7.67632	7.51621	A0A4P8WY99	Putative selenate ABC transporter substrate-binding protein	310	FEK30_05745	FEK30_05745	ABC-type phosphate phosphonate transport system periplasmic component	P	Periplasm		Sec lipo	Yes
8.20296	7.18464	7.68907	A0A4P8WWA7	Glutamate synthase large subunit (EC 1.4.1.13)	1544	FEK30_01525	gltB FEK30_01525	glutamate synthase	E	Cytoplasm		NA	No
7.54459	7.44476	8.06634	A0A4P8X600	Iron-siderophore ABC transporter substrate-binding protein	332	FEK30_15910	FEK30_15910	ABC-type Fe3 -hydroxamate transport system, periplasmic component	P	Periplasm		Sec lipo	Yes
7.69828	8.17083	7.15628	A0A4V1G1H8	Glutamine synthetase I beta	724	FEK30_05305	FEK30_05305	glutamine synthetase	S	Cytoplasm		NA	No
8.64035	7.49179	6.69629	A0A4P8X2B4	Allophycocyanin subunit alpha-B	161	FEK30_14950	FEK30_14950	K COG5665 CCR4-NOT transcriptional regulation complex, NOT5 subunit	C	Cytoplasm	Thylakoid	NA	No
9.5762	6.97916	6.08832	A0A4P8X0K4	Fructose-1,6-bisphosphate aldolase (FBP aldolase) (EC 4.1.2.13)	357	FEK30_10960	fba FEK30_10960	Fructose-bisphosphate aldolase, class II, Calvin cycle subtype	G	Cytoplasm		NA	No
7.88743	7.55077	7.16158	A0A4P8X4P3	Ferredoxin--NADP reductase (FNR) (EC 1.18.1.2)	402	FEK30_08360	FEK30_08360	Ferredoxin--NADP reductase	C	Cytoplasmic membrane	Thylakoid	NA	No
8.42167	7.29331	6.84059	A0A4P8WY08	Photosystem II manganese-stabilizing polypeptide	278	FEK30_05410	FEK30_05410	photosystem II	S	Unknown		Sec lipo	Yes
8.71676	6.79227	6.99024	A0A4P8X2H3	DUF11 domain-containing protein	512	FEK30_15110	FEK30_15110	Domain of unknown function DUF11	M	Unknown		Sec	Yes
7.04681	7.5598	7.74724	A0A4V1G1J2	Urea ABC transporter substrate-binding protein	438	FEK30_06075	urtA FEK30_06075	ABC transporter	E	Cytoplasm		TAT lipo	No
7.77339	7.05371	7.43821	A0A4P8X3T5	ABC transporter substrate-binding protein	465	FEK30_16145	FEK30_16145	NMT1-like family	P	Cytoplasmic membrane		TAT lipo	No
7.1385	8.30669	6.70913	A0A4P8X4X8	Photosystem I reaction center subunit XII	290	FEK30_15285	FEK30_15285	Belongs to the phycobilisome linker protein family	H	Cytoplasmic membrane	Thylakoid	NA	No
9.96016	6.78449	5.36438	A0A4P8X1Y7	Photosystem I P700 chlorophyll a apoprotein A1 (EC 1.97.1.12) (PsaA)	739	FEK30_14125	psaA FEK30_14125	PsaA and PsaB bind P700, the primary electron donor of photosystem I (PSI), as well as the electron acceptors A0, A1 and FX. PSI is a plastocyanin cytochrome c6-ferredoxin oxidoreductase, converting photonic excitation into a charge separation, which transfers an electron from the donor P700 chlorophyll pair to the spectroscopically characterized acceptors A0, A1, FX, FA and FB in turn. Oxidized …	C	Cytoplasmic membrane	Thylakoid	NA	No
7.61595	7.04566	7.4426	A0A4P8X037	Uncharacterized protein	154	FEK30_09780	FEK30_09780	calcium- and calmodulin-responsive adenylate cyclase activity	Q	Unknown		Sec	Yes
7.1986	7.79632	7.00572	A0A4P8WZ19	Photosystem I reaction center subunit II	142	FEK30_07520	FEK30_07520	Photosystem I reaction center subunit II	S	Cytoplasmic membrane	Thylakoid	NA	No
7.20718	7.12248	7.6548	A0A4P8X3N3	D-alanyl-D-alanine carboxypeptidase family protein	251	FEK30_14970	FEK30_14970	D-alanyl-D-alanine carboxypeptidase	M	Cytoplasm		NA	No
6.45507	7.7552	7.72581	A0A4P8WZV1	50S ribosomal protein L7/L12	128	FEK30_09235	rplL rpl12 FEK30_09235	Forms part of the ribosomal stalk which helps the ribosome interact with GTP-bound translation factors. Is thus essential for accurate translation	J	Periplasm		NA	Yes
7.3717	6.96554	7.52527	A0A4P8WY80	LytR family transcriptional regulator	471	FEK30_05895	FEK30_05895	transcriptional	K	Cytoplasmic membrane		NA	No
6.96026	7.99398	6.88398	A0A4P8X8T8	Peptidyl-prolyl cis-trans isomerase (PPIase) (EC 5.2.1.8)	174	FEK30_12420	FEK30_12420	PPIases accelerate the folding of proteins. It catalyzes the cis-trans isomerization of proline imidic peptide bonds in oligopeptides	O	Cytoplasm		NA	No
6.5481	7.56107	7.72475	A0A4P8X296	Chaperone protein DnaK (HSec70) (Heat shock 70 kDa protein) (Heat shock protein 70)	752	FEK30_15040	dnaK FEK30_15040	Heat shock 70 kDa protein	O	Cytoplasm		NA	No
6.34332	8.04164	7.12684	A0A4P8WZM6	ATP synthase subunit beta (EC 7.1.2.2) (ATP synthase F1 sector subunit beta) (F-ATPase subunit beta)	483	FEK30_07855	atpD atpB FEK30_07855	Produces ATP from ADP in the presence of a proton gradient across the membrane. The catalytic sites are hosted primarily by the beta subunits	F	Cytoplasm	Thylakoid	NA	No
7.67141	6.84146	6.97026	A0A4P8X3R0	Phosphate/phosphite/phosphonate ABC transporter substrate-binding protein	305	FEK30_15975	FEK30_15975	periplasmic phosphonate binding protein	P	Periplasm		Sec lipo	Yes
6.29273	7.98766	7.10492	A0A4P8WXN6	Glyceraldehyde-3-phosphate dehydrogenase (EC 1.2.1.-)	338	FEK30_04580	FEK30_04580	Belongs to the glyceraldehyde-3-phosphate dehydrogenase family	C	Cytoplasm		NA	No
6.79202	7.13703	7.45615	A0A4P8X151	CAP domain-containing protein	185	FEK30_11220	FEK30_11220	Cysteine-rich secretory protein family	S	Unknown		NA	No
5.78642	7.05312	8.47162	A0A4V1G251	TonB family protein	505	FEK30_16350	FEK30_16350	PFAM Gram-negative bacterial tonB protein	M	Unknown	Periplasm	NA	Yes
7.68315	6.77721	6.79085	A0A4V1G1R6	DUF4352 domain-containing protein	230	FEK30_10170	FEK30_10170	-	S	Unknown		Sec	Yes
7.81781	6.36213	7.06829	A0A4V1G215	Trypsin-like serine protease	398	FEK30_15790	FEK30_15790	COG0265 Trypsin-like serine proteases, typically periplasmic, contain C-terminal PDZ domain	O	Periplasm		NA	Yes
7.26732	6.77431	7.18172	A0A4P8X2H9	LytR family transcriptional regulator	487	FEK30_14430	FEK30_14430	Cell envelope-related transcriptional attenuator domain	K	Cytoplasmic membrane		NA	No
6.82471	7.11625	7.27943	A0A4P8X141	Peptidase M48	289	FEK30_12140	FEK30_12140	Peptidase family M48	S	Unknown		Sec	Yes
7.33742	6.90711	6.91722	A0A4P8X990	ShlB/FhaC/HecB family hemolysin secretion/activation protein	608	FEK30_16455	FEK30_16455	-	S	Unknown		Sec	Yes
6.91998	7.18663	6.94824	A0A4P8X231	Ribosome-recycling factor (RRF) (Ribosome-releasing factor)	182	FEK30_09630	frr FEK30_09630	Responsible for the release of ribosomes from messenger RNA at the termination of protein biosynthesis. May increase the efficiency of translation by recycling ribosomes from one round of translation to another	J	Cytoplasm	Cytoplasm	NA	No
7.21418	6.86257	6.96656	A0A4P8WXS5	Tetratricopeptide repeat protein	717	FEK30_04835	FEK30_04835	COG0741 Soluble lytic murein transglycosylase and related regulatory proteins (some contain LysM invasin domains)	M	Periplasm		NA	Yes
8.07561	6.39994	6.54181	A0A4P8X615	TonB-dependent siderophore receptor	825	FEK30_16405	FEK30_16405	TonB-dependent Receptor Plug Domain	P	Outer membrane	Outer membrane	Sec	Yes
5.8829	7.89489	7.21668	A0A4P8X202	Uncharacterized protein	296	FEK30_14075	FEK30_14075	ATPase activity	T	Unknown		NA	No
7.64378	6.81915	6.49285	A0A4P8X4Z9	Periplasmic heavy metal sensor	165	FEK30_14810	FEK30_14810	Heavy-metal resistance	NPTU	Unknown	Periplasm	Sec	Yes
7.40667	6.93336	6.54122	A0A4V1G239	TM2 domain-containing protein	415	FEK30_15930	FEK30_15930	PFAM TM2 domain	S	Unknown	Cytoplasmic membrane	NA	No
7.76087	6.8228	6.14915	A0A4V1G1K9	TolC family protein	590	FEK30_07020	FEK30_07020	outer membrane efflux protein	MU	Outer membrane		TAT	Yes
7.67688	6.46197	6.5913	A0A4P8X1W8	Metal ABC transporter substrate-binding protein	325	FEK30_13020	FEK30_13020	Belongs to the bacterial solute-binding protein 9 family	P	Periplasm		Sec lipo	Yes
7.15023	7.09214	6.47913	A0A4P8WWG3	Chaperonin GroEL (EC 5.6.1.7) (60 kDa chaperonin) (Chaperonin-60) (Cpn60)	541	FEK30_01860	groL groEL FEK30_01860	Prevents misfolding and promotes the refolding and proper assembly of unfolded polypeptides generated under stress conditions	O	Cytoplasm	Cytoplasm	NA	No
7.55644	6.3003	6.80565	A0A4P8X334	Uncharacterized protein	317	FEK30_15610	FEK30_15610	-	S	Unknown		NA	No
7.11413	6.33963	7.20473	A0A4P8X2X3	Polymer-forming cytoskeletal protein	120	FEK30_11470	FEK30_11470	-	S	Unknown		Sec	Yes
8.83214	5.51664	6.28237	A0A4P8X1X2	peptidoglycan glycosyltransferase (EC 2.4.1.129)	744	FEK30_13965	FEK30_13965	penicillin-binding protein	M	Cytoplasmic membrane		NA	No
7.69739	6.34782	6.56083	A0A4P8WXP4	Cytochrome c-550 (Cytochrome c550) (Low-potential cytochrome c)	170	FEK30_04605	psbV FEK30_04605	Low-potential cytochrome c that plays a role in the oxygen-evolving complex of photosystem II	C	Cytoplasmic membrane	Thylakoid	Sec	No
6.47776	7.45935	6.5162	A0A4P8X1X6	Transketolase (EC 2.2.1.1)	668	FEK30_09255	tkt FEK30_09255	Catalyzes the transfer of a two-carbon ketol group from a ketose donor to an aldose acceptor, via a covalent intermediate with the cofactor thiamine pyrophosphate	H	Cytoplasm		NA	No
6.34242	7.66394	6.39652	A0A4P8X1U1	Phycobilisome 7.8 kDa linker polypeptide, allophycocyanin-associated, core	67	FEK30_13970	FEK30_13970	Rod linker protein, associated with allophycocyanin. Linker polypeptides determine the state of aggregation and the location of the disk-shaped phycobiliprotein units within the phycobilisome and modulate their spectroscopic properties in order to mediate a directed and optimal energy transfer	S	Unknown	Thylakoid	NA	No
7.75608	6.51784	6.10613	A0A4P8X3K3	Tetratricopeptide repeat protein	115	FEK30_11995	FEK30_11995	Tetratricopeptide repeat	S	Unknown		NA	No
6.41223	6.93668	7.0023	A0A4P8X0M4	Phosphate ABC transporter substrate-binding protein	309	FEK30_11020	FEK30_11020	PBP superfamily domain	P	Extracellular		NA	Yes
5.11393	7.97862	7.23383	A0A4P8X0A3	Acyl carrier protein (ACP)	81	FEK30_09245	acpP FEK30_09245	Carrier of the growing fatty acid chain in fatty acid biosynthesis	IQ	Cytoplasm	Cytoplasm	NA	No
6.62248	7.29391	6.35247	A0A4V1G1M3	ATP synthase subunit alpha (EC 7.1.2.2) (ATP synthase F1 sector subunit alpha) (F-ATPase subunit alpha)	505	FEK30_07775	atpA FEK30_07775	Produces ATP from ADP in the presence of a proton gradient across the membrane. The alpha chain is a regulatory subunit	F	Cytoplasm	Thylakoid	NA	No
5.39942	7.58726	7.24462	A0A4P8WXC9	Red carotenoid-binding protein	320	FEK30_03710	FEK30_03710	Belongs to the orange carotenoid-binding protein family	S	Cytoplasmic membrane		NA	No
5.90741	6.90641	7.41592	A0A4V1G1B7	EAL domain-containing protein	868	FEK30_01895	FEK30_01895	diguanylate cyclase (GGDEF) domain	T	Cytoplasmic membrane		Sec	No
6.06678	6.85821	7.15247	A0A4P8X0K9	WD40 repeat domain-containing protein	488	FEK30_04995	FEK30_04995	Involved in the tonB-independent uptake of proteins	U	Cytoplasmic membrane		NA	No
5.54928	7.58289	6.92197	A0A4P8X585	Phycobilisome linker polypeptide	80	FEK30_15290	FEK30_15290	CpcD allophycocyanin linker domain	P	Cytoplasmic membrane	Thylakoid	NA	No
5.95959	6.97008	6.96951	A0A4P8WXZ9	Elongation factor P (EF-P)	185	FEK30_04285	efp FEK30_04285	Involved in peptide bond synthesis. Stimulates efficient translation and peptide-bond synthesis on native or reconstituted 70S ribosomes in vitro. Probably functions indirectly by altering the affinity of the ribosome for aminoacyl-tRNA, thus increasing their reactivity as acceptors for peptidyl transferase	J	Cytoplasm	Cytoplasm	NA	No
6.06096	6.72708	7.09725	A0A4P8X363	Esterase-like activity of phytase family protein	393	FEK30_14080	FEK30_14080	protein conserved in bacteria	S	Cytoplasmic membrane		Sec lipo	No
6.70506	6.45142	6.68442	A0A4P8WYX6	DUF3370 domain-containing protein	440	FEK30_01270	FEK30_01270	Protein of unknown function (DUF3370)	N	Unknown		NA	No
8.62965	5.27645	5.72796	A0A4P8X605	MORN motif-containing protein	301	FEK30_16345	FEK30_16345	-	S	Unknown		Sec	Yes
6.89123	5.95032	6.55653	A0A4V1G1P6	30S ribosomal protein S19	92	FEK30_09055	rpsS rps19 FEK30_09055	Protein S19 forms a complex with S13 that binds strongly to the 16S ribosomal RNA	J	Cytoplasm		NA	No
5.99427	6.53865	6.76509	A0A4P8X168	Peptide ABC transporter substrate-binding protein	574	FEK30_06310	FEK30_06310	Extracellular solute-binding protein	E	Periplasm		Sec lipo	Yes
5.52403	6.91461	6.83761	A0A4P8X2W8	Efflux RND transporter periplasmic adaptor subunit	445	FEK30_07050	FEK30_07050	Belongs to the membrane fusion protein (MFP) (TC 8.A.1) family	M	Cytoplasmic membrane		NA	No
6.84405	5.97489	6.14602	A0A4P8X575	Pentapeptide repeat-containing protein	165	FEK30_15240	FEK30_15240	Pentapeptide repeats (8 copies)	S	Unknown		Sec	Yes
4.34276	7.04799	7.56152	A0A4P8WXK6	Uncharacterized protein	166	FEK30_04330	FEK30_04330	-	S	Unknown		Sec	Yes
6.94572	6.34066	5.63527	A0A4P8X035	DUF4335 domain-containing protein	432	FEK30_08985	FEK30_08985	Domain of unknown function (DUF4335)	S	Unknown		NA	No
6.74864	6.12342	6.00203	A0A4P8X0K8	DUF4335 domain-containing protein	446	FEK30_10905	FEK30_10905	Domain of unknown function (DUF4335)	M	Unknown		NA	No
7.95016	6.00507	4.79032	A0A4P8WYH6	Transcriptional regulator	104	FEK30_06445	FEK30_06445	Belongs to the P(II) protein family	E	Unknown		NA	No
8.6153	5.57562	4.5126	A0A4P8X882	Catalase-peroxidase (CP) (EC 1.11.1.21) (Peroxidase/catalase)	721	FEK30_01675	katG FEK30_01675	Bifunctional enzyme with both catalase and broad- spectrum peroxidase activity	H	Cytoplasm		NA	No
5.15422	6.87924	6.43142	A0A4V1G1W7	LCCL domain-containing protein	151	FEK30_13100	FEK30_13100	Histone deacetylation protein Rxt3	S	Unknown		Sec	Yes
6.97338	6.43227	4.87393	A0A4V1G1Y9	Phycobiliprotein ApcE	886	FEK30_14335	FEK30_14335	Belongs to the phycobilisome linker protein family	G	Cytoplasmic membrane	Thylakoid	NA	No
6.53151	5.98604	5.7545	A0A4P8X194	VWA domain-containing protein	210	FEK30_06475	FEK30_06475	von Willebrand factor (vWF) type A domain	S	Cytoplasm		NA	No
5.04567	6.70104	6.51627	A0A4V1G222	SbsA Ig-like domain-containing protein	488	FEK30_05000	FEK30_05000	Involved in the tonB-independent uptake of proteins	U	Cytoplasmic membrane		Sec	No
6.05647	6.06583	6.10823	A0A4P8WY88	peptidoglycan glycosyltransferase (EC 2.4.1.129)	646	FEK30_05950	FEK30_05950	penicillin-binding protein	M	Cytoplasmic membrane		NA	No
6.05919	5.83963	6.28007	A0A4P8X352	DUF2993 domain-containing protein	269	FEK30_15720	FEK30_15720	Protein of unknown function (DUF2993)	S	Cytoplasm		NA	No
7.68999	5.0119	5.39385	A0A4P8X3X0	D-alanyl-D-alanine carboxypeptidase	436	FEK30_06730	FEK30_06730	D-Ala-D-Ala carboxypeptidase 3 (S13) family	M	Cytoplasmic membrane		NA	No
6.4273	5.62049	5.98593	A0A4P8X3F9	TonB-dependent receptor	831	FEK30_16380	FEK30_16380	COGs COG4773 Outer membrane receptor for ferric coprogen and ferric-rhodotorulic acid	P	Outer membrane	Outer membrane	Sec	Yes
7.67587	5.77566	4.48685	A0A4P8X3G2	Peroxiredoxin (EC 1.11.1.15)	211	FEK30_05665	FEK30_05665	C-terminal domain of 1-Cys peroxiredoxin	O	Cytoplasm		NA	No
5.97521	5.75261	6.18547	A0A4P8X155	DUF2330 domain-containing protein	446	FEK30_11350	FEK30_11350	Uncharacterized protein conserved in bacteria (DUF2330)	S	Cytoplasm		Sec	No
5.86663	6.28679	5.63232	A0A4P8X0Z1	Photosystem I iron-sulfur center (EC 1.97.1.12) (9 kDa polypeptide) (PSI-C) (Photosystem I subunit VII) (PsaC)	81	FEK30_12240	psaC FEK30_12240	essential for photochemical activity. FB is the terminal electron acceptor of PSI, donating electrons to ferredoxin. The C-terminus interacts with PsaA B D and helps assemble the protein into the PSI complex. Required for binding of PsaD and PsaE to PSI. PSI is a plastocyanin cytochrome c6- ferredoxin oxidoreductase, converting photonic excitation into a charge separation, which transfers an elec…	C	Cytoplasmic membrane	Thylakoid	NA	No
4.70374	6.72821	6.26715	A0A4P8X1J9	Ribulose bisphosphate carboxylase small subunit (RuBisCO small subunit)	111	FEK30_13425	cbbS rbcS FEK30_13425	Ribulose bisphosphate carboxylase small	C	Unknown	Cytoplasm	NA	No
5.95862	5.73799	5.98592	A0A4P8X1T5	50S ribosomal protein L24	116	FEK30_09090	rplX rpl24 FEK30_09090	One of two assembly initiator proteins, it binds directly to the 5'-end of the 23S rRNA, where it nucleates assembly of the 50S subunit	J	Cytoplasm		NA	No
6.0388	6.49839	5.14137	A0A4P8X0X8	D-fructose 1,6-bisphosphatase class 2/sedoheptulose 1,7-bisphosphatase (FBPase class 2/SBPase) (EC 3.1.3.11) (EC 3.1.3.37)	345	FEK30_10695	glpX FEK30_10695	Belongs to the FBPase class 2 family	G	Cytoplasm		NA	No
6.36378	6.04317	5.20842	A0A4P8WZY8	S1 RNA-binding domain-containing protein	326	FEK30_09615	FEK30_09615	ribosomal protein S1	J	Cytoplasm		NA	No
5.5654	6.18272	5.84518	A0A4P8X214	DNA-directed RNA polymerase subunit beta (RNAP subunit beta) (EC 2.7.7.6) (RNA polymerase subunit beta) (Transcriptase subunit beta)	1103	FEK30_14510	rpoB FEK30_14510	DNA-dependent RNA polymerase catalyzes the transcription of DNA into RNA using the four ribonucleoside triphosphates as substrates	K	Cytoplasm		NA	No
5.73219	5.67006	6.18295	A0A4P8X2H5	Septum formation initiator family protein	140	FEK30_10540	FEK30_10540	-	S	Unknown		NA	No
7.31767	4.90706	5.26697	A0A4P8X2D9	Lipoprotein	161	FEK30_14895	FEK30_14895	-	S	Periplasm		Sec lipo	Yes
7.14029	4.98661	5.29543	A0A4P8WWP2	NAD(P)H-quinone oxidoreductase subunit H (EC 7.1.1.-) (NAD(P)H dehydrogenase, subunit H) (NADH-plastoquinone oxidoreductase subunit H) (NDH-1 subunit H) (NDH-H)	394	FEK30_02350	ndhH FEK30_02350	electron donor, via FMN and iron-sulfur (Fe-S) centers, to quinones in the respiratory and or the photosynthetic chain. The immediate electron acceptor for the enzyme in this species is believed to be plastoquinone. Couples the redox reaction to proton translocation, and thus conserves the redox energy in a proton gradient. Cyanobacterial NDH-1 also plays a role in inorganic carbon- concentration	C	Cytoplasm	Thylakoid	NA	No
4.36633	7.04726	5.91269	A0A4P8WZW9	Photosystem I reaction center subunit III (PSI-F)	169	FEK30_09335	FEK30_09335	Photosystem I reaction center subunit III	S	Cytoplasmic membrane	Thylakoid	Sec	No
5.6635	5.37996	5.93172	A0A4P8WZX9	LysM peptidoglycan-binding domain-containing protein	653	FEK30_03485	FEK30_03485	COG0739 Membrane proteins related to metalloendopeptidases	M	Outer membrane		NA	Yes
7.04017	5.01857	4.9051	A0A4P8X390	Efflux RND transporter periplasmic adaptor subunit	420	FEK30_12165	FEK30_12165	Belongs to the membrane fusion protein (MFP) (TC 8.A.1) family	M	Cytoplasmic membrane		Sec lipo	No
6.52411	5.10086	5.31893	A0A4P8X0U7	HlyD family efflux transporter periplasmic adaptor subunit	533	FEK30_00350	FEK30_00350	'HlyD family secretion protein	M	Cytoplasmic membrane		NA	No
5.95246	5.72613	5.18903	A0A4P8WZ43	Chaperone protein DnaK (HSec70) (Heat shock 70 kDa protein) (Heat shock protein 70)	642	FEK30_01655	dnaK FEK30_01655	Heat shock 70 kDa protein	O	Cytoplasm		NA	No
5.23188	5.93824	5.18062	A0A4V1G1K5	Glutaredoxin	109	FEK30_06815	grxD FEK30_06815	Belongs to the glutaredoxin family. Monothiol subfamily	C	Unknown		NA	No
5.28457	5.36762	5.68585	A0A4V1G1X7	ATP-dependent Clp protease proteolytic subunit (EC 3.4.21.92) (Endopeptidase Clp)	198	FEK30_13680	clpP FEK30_13680	Cleaves peptides in various proteins in a process that requires ATP hydrolysis. Has a chymotrypsin-like activity. Plays a major role in the degradation of misfolded proteins	O	Cytoplasm	Cytoplasm	NA	No
5.48173	6.06048	4.77556	A0A4P8X007	Uncharacterized protein	121	FEK30_08675	FEK30_08675	-	S	Unknown		NA	No
5.66392	5.92428	4.53679	A0A4P8X6H7	Phosphoglycerate kinase (EC 2.7.2.3)	398	FEK30_12225	pgk FEK30_12225	Belongs to the phosphoglycerate kinase family	F	Cytoplasm	Cytoplasm	NA	No
6.31059	4.58656	5.13876	A0A4P8X2G1	Uncharacterized protein	164	FEK30_14330	FEK30_14330	-	S	Extracellular		Sec	Yes
5.52579	4.94841	5.48268	A0A4P8WXU8	peptidoglycan glycosyltransferase (EC 2.4.1.129)	803	FEK30_04735	FEK30_04735	Transglycosylase	M	Cytoplasmic membrane		NA	No
5.21481	5.9298	4.81172	A0A4P8WY63	Elongation factor G (EF-G)	695	FEK30_05780	fusA FEK30_05780	Catalyzes the GTP-dependent ribosomal translocation step during translation elongation. During this step, the ribosome changes from the pre-translocational (PRE) to the post- translocational (POST) state as the newly formed A-site-bound peptidyl-tRNA and P-site-bound deacylated tRNA move to the P and E sites, respectively. Catalyzes the coordinated movement of the two tRNA molecules, the mRNA and…	J	Cytoplasm	Cytoplasm	NA	No
6.64758	5.06564	4.18629	A0A4V1G1X5	3-deoxy-7-phosphoheptulonate synthase (EC 2.5.1.54)	351	FEK30_13570	aroF FEK30_13570	NeuB family	E	Cytoplasm		NA	No
3.69955	6.76384	5.43014	A0A4P8WY69	Chaperonin GroEL (EC 5.6.1.7) (60 kDa chaperonin) (Chaperonin-60) (Cpn60)	555	FEK30_04780	groL groEL FEK30_04780	Prevents misfolding and promotes the refolding and proper assembly of unfolded polypeptides generated under stress conditions	O	Cytoplasm	Cytoplasm	NA	No
7.60925	4.17666	4.04584	A0A4V1G1J7	non-specific serine/threonine protein kinase (EC 2.7.11.1)	556	FEK30_06380	FEK30_06380	Protein tyrosine kinase	KLT	Periplasm		NA	Yes
6.88897	4.52751	4.23141	A0A4P8X063	Inorganic pyrophosphatase (EC 3.6.1.1) (Pyrophosphate phospho-hydrolase) (PPase)	169	FEK30_10270	ppa FEK30_10270	Catalyzes the hydrolysis of inorganic pyrophosphate (PPi) forming two phosphate ions	C	Cytoplasm	Cytoplasm	NA	No
5.38746	5.83011	4.19757	A0A4P8X2E0	Ammonium transporter	532	FEK30_15270	FEK30_15270	Ammonium Transporter	P	Cytoplasmic membrane	Cytoplasmic membrane	NA	No
7.61641	4.39955	3.30888	A0A4P8X233	NAD-dependent epimerase/dehydratase family protein	315	FEK30_13540	FEK30_13540	NAD dependent epimerase dehydratase	M	Cytoplasm		NA	No
4.15241	5.07339	5.50655	A0A4P8WXJ3	Receptor ligand binding family protein	466	FEK30_03380	FEK30_03380	Hydrophobic amino acid uptake ABC transporter (HAAT) family	E	Periplasm		NA	Yes
4.60025	5.8631	4.04572	A0A4P8WWW5	Probable cytosol aminopeptidase (EC 3.4.11.1) (Leucine aminopeptidase) (LAP) (EC 3.4.11.10) (Leucyl aminopeptidase)	491	FEK30_01890	pepA FEK30_01890	Presumably involved in the processing and regular turnover of intracellular proteins. Catalyzes the removal of unsubstituted N-terminal amino acids from various peptides	E	Cytoplasm	Cytoplasm	NA	No
4.52637	5.10427	4.82589	A0A4P8WWZ7	Bacterioferritin (EC 1.16.3.1)	155	FEK30_02995	bfr FEK30_02995	Ferritin-like domain	C	Cytoplasm		NA	No
4.61595	5.03662	4.71866	A0A4P8X1R5	Universal stress protein	290	FEK30_13995	FEK30_13995	Universal stress protein	T	Cytoplasm		NA	No
3.36728	5.9154	4.85895	A0A4P8X147	Allophycocyanin subunit beta	169	FEK30_12445	apcB FEK30_12445	allophycocyanin, beta subunit	C	Cytoplasm	Thylakoid	NA	No
5.06635	4.25154	4.7305	A0A4P8X923	Uncharacterized protein	210	FEK30_16125	FEK30_16125	-	S	Cytoplasmic membrane		Sec	No
6.59867	4.01193	3.3391	A0A4P8X0N2	Response regulator	131	FEK30_11070	FEK30_11070	response regulator	T	Cytoplasm		NA	No
5.70642	4.22506	3.90337	A0A4P8X0K0	Disulfide bond formation protein DsbA	265	FEK30_04930	FEK30_04930	thioredoxin domain	O	Cytoplasm		Sec lipo	No
4.85456	4.55149	4.41869	A0A4P8X2K0	Endonuclease/exonuclease/phosphatase domain-containing protein	372	FEK30_03895	FEK30_03895	Endonuclease Exonuclease Phosphatase	N	Extracellular		Sec	Yes
2.61167	5.47059	5.08784	A0A4P8X0U0	Photosystem II reaction center Psb28 protein (Photosystem II 13 kDa protein) (Photosystem II reaction center W protein)	111	FEK30_10470	psb28 FEK30_10470	Belongs to the Psb28 family	S	Cytoplasmic membrane	Thylakoid	NA	No
5.55699	4.20141	3.19176	A0A4P8WYF5	NAD-dependent epimerase/dehydratase family protein	328	FEK30_05150	FEK30_05150	chaperon-like protein for quinone binding in photosystem II	GM	Cytoplasm		NA	No
3.38277	3.03784	5.04502	A0A4P8WWS0	Alpha-2-macroglobulin family protein	1910	FEK30_02510	FEK30_02510	Alpha-2-Macroglobulin	S	Outer membrane		Sec lipo	Yes
2.88795	4.00602	4.28856	A0A4P8X3L8	Efflux RND transporter periplasmic adaptor subunit	460	FEK30_11525	FEK30_11525	Barrel-sandwich domain of CusB or HlyD membrane-fusion	V	Cytoplasmic membrane		NA	No
3.84737	3.92116	3.31067	A0A4P8WYB7	NADPH-protochlorophyllide oxidoreductase (EC 1.3.1.33)	322	FEK30_05125	FEK30_05125	protochlorophyllide	C	Unknown		NA	No
4.4449	3.66635	2.75326	A0A4P8WWD7	Serine hydroxymethyltransferase (SHMT) (Serine methylase) (EC 2.1.2.1)	427	FEK30_01715	glyA FEK30_01715	Catalyzes the reversible interconversion of serine and glycine with tetrahydrofolate (THF) serving as the one-carbon carrier. This reaction serves as the major source of one-carbon groups required for the biosynthesis of purines, thymidylate, methionine, and other important biomolecules. Also exhibits THF- independent aldolase activity toward beta-hydroxyamino acids, producing glycine and aldehyd…	E	Cytoplasm	Cytoplasm	NA	No

## Sheet: Supplementary Data 5
microplate_1	microplate_2	microplate_3	microplate_4	microplate_5	microplate_6	microplate_7	microplate_8	microplate_9	microplate_10	microplate_11	microplate_12	microplate_13	microplate_14	microplate_15	microplate_16	protein_id	protein_name	length_aa	locus_tag	gene_name	desc_eggnog	cog	psortb_loc	uniprot_loc	signalp	secreted
7.64795	6.36501	7.24272	7.36118	7.62596	7.26405	7.29242	6.82034	7.35777	7.06835	6.88104	7.40148	7.4492	7.31379	6.90877	7.08739	A0A4P8WW90	peptidoglycan lytic exotransglycosylase (EC 4.2.2.n1) (Murein hydrolase A)	382	FEK30_01410	FEK30_01410	Membrane-bound lytic murein transglycosylase	M	Outer membrane		Sec	Yes
7.40545	7.59989	7.43326	7.94887	7.2241	7.54553	7.39682	6.88974	7.53834	7.43316	7.12786	7.77443	7.60863	7.30305	7.09768	7.39876	A0A4P8WWA1	Phosphodiester glycosidase domain-containing protein	595	FEK30_01520	FEK30_01520	Phosphodiester glycosidase	G	Unknown		Sec lipo	Yes
10.0298	10.1931	10.3239	10.2926	10.4023	10.4209	10.5036	9.32366	10.3695	10.164	10.1087	10.6113	10.307	10.5077	9.88274	10.4043	A0A4P8WWD4	Penicillin-binding protein activator LpoB	261	FEK30_01740	FEK30_01740	Curli production assembly/transport component CsgG	M	Outer membrane		Sec	Yes
5.62831	6.8458	6.55458	6.84481	6.44452	6.57014	6.47751	5.12462	5.85475	6.75572	6.7793	6.40391	6.24354	6.27827	5.65985	6.94296	A0A4P8WWF3	Co-chaperonin GroES (10 kDa chaperonin) (Chaperonin-10) (Cpn10)	103	FEK30_01855	groES groS FEK30_01855	Binds to Cpn60 in the presence of Mg-ATP and suppresses the ATPase activity of the latter	O	Cytoplasm	Cytoplasm		No
5.47606	5.56835	5.00198	5.22957	5.2822	5.23984	5.10503	3.44245	5.26721	5.45273	5.48081	5.36607	5.47298	5.87193	5.20605	5.10554	A0A4P8WWG3	Chaperonin GroEL (EC 5.6.1.7) (60 kDa chaperonin) (Chaperonin-60) (Cpn60)	541	FEK30_01860	groL groEL FEK30_01860	Prevents misfolding and promotes the refolding and proper assembly of unfolded polypeptides generated under stress conditions	O	Cytoplasm	Cytoplasm		No
5.45212	5.83321	6.02769	5.62737	5.79259	5.67061	5.72167	5.909	5.83876	5.93362	6.7676	5.35102	5.38269	5.98955	5.59434	4.85316	A0A4P8WWS8	Insulinase family protein	515	FEK30_02535	FEK30_02535	Belongs to the peptidase M16 family	S	Unknown		Sec	Yes
5.60803	6.11417	6.1514	6.29103	6.52619	4.959	6.70697	5.57223	5.92016	5.23326	5.32527	5.27853	5.30132	5.56122	5.79613	5.28238	A0A4P8WWX1	Tetratricopeptide repeat protein	376	FEK30_01695	FEK30_01695	Tetratricopeptide repeat	S	Cytoplasmic membrane		Sec	No
4.96089	4.16765	4.98677	4.71171	4.13316	4.56081	4.48598	4.42052	5.05576	5.44428	5.66768	4.45417	4.90654	4.45943	4.55884	3.97728	A0A4P8WWX6	Photosystem I reaction center subunit XI (PSI subunit V) (PSI-L)	152	FEK30_02770	psaL FEK30_02770	Photosystem I reaction	S	Cytoplasmic membrane	Thylakoid		No
0.391409	3.51708	1.92522	3.94879	2.78191	2.26558	3.85465	2.91159	2.99612	1.85788	0.361575	2.84194	3.35696	2.56885	2.21686	1.19572	A0A4P8WX00	TonB family protein	427	FEK30_01915	FEK30_01915	Gram-negative bacterial TonB protein C-terminal	M	Extracellular	Cytoplasmic membrane		No
9.81271	9.02594	10.0869	9.37362	9.4608	9.26047	9.73686	9.13005	8.97502	9.07037	8.95963	9.39541	9.02761	8.52553	8.79828	9.60829	A0A4P8WX11	Fe(3+) ABC transporter substrate-binding protein	363	FEK30_02155	FEK30_02155	ABC-type Fe3 transport system, periplasmic component	P	Periplasm		Sec lipo	Yes
10.3201	10.3474	10.1996	10.2444	10.5841	10.228	10.3912	8.79184	10.2691	10.1717	10.2551	10.574	10.226	10.537	9.35522	10.2553	A0A4P8WX12	TonB family protein	386	FEK30_03100	FEK30_03100	Gram-negative bacterial TonB protein C-terminal	S	Unknown	Periplasm	Sec	Yes
9.37879	9.45188	9.43046	9.38992	9.60724	9.3494	9.44025	7.94041	9.23951	9.38233	9.68638	9.62799	9.67226	9.63846	8.57482	9.18348	A0A4P8WX28	FecR domain-containing protein	405	FEK30_03095	FEK30_03095	-	S	Unknown		Sec	Yes
6.20899	6.75989	6.49554	6.774	6.33038	5.94449	6.52731	5.85694	6.17638	7.22486	6.45508	6.58839	6.70052	6.36254	5.87522	6.60979	A0A4P8WX85	Tetratricopeptide repeat protein	270	FEK30_02460	FEK30_02460	Tetratricopeptide repeat	L	Unknown		Sec	Yes
12.9399	13.0565	13.0334	12.8837	12.7496	12.9178	12.9553	12.1149	12.5571	12.4863	12.5196	12.87	12.9788	13.2354	12.1286	12.7154	A0A4P8WX96	Uncharacterized protein	240	FEK30_02700	FEK30_02700	-	S	Unknown		Sec	Yes
1.87166	4.51798	3.12662	3.36094	3.18465	2.07423	3.86407	2.94855	2.9656	3.27526	3.42714	4.49305	2.74899	3.6682	3.05963	1.1544	A0A4P8WXC9	Red carotenoid-binding protein	320	FEK30_03710	FEK30_03710	Belongs to the orange carotenoid-binding protein family	S	Cytoplasmic membrane			No
4.78745	4.69592	5.32718	5.31163	5.89385	5.0521	4.78875	4.15171	4.98056	5.51917	5.47837	5.08201	5.12865	5.30602	4.28354	5.35999	A0A4P8WXD5	Glucosylglycerol-phosphate synthase (EC 2.4.1.213)	500	FEK30_03910	ggpS FEK30_03910	synthase	G	Cytoplasm			No
11.638	11.2046	11.1553	11.1793	11.1187	11.2081	11.1454	10.2504	10.937	11.239	12.2844	11.3873	11.2381	11.466	9.87836	11.5171	A0A4P8WXD6	Lipoprotein	274	FEK30_02975	FEK30_02975	photosystem II stabilization	L	Unknown		Sec lipo	Yes
3.80363	3.92465	3.58741	4.62279	3.3838	4.01168	4.06587	3.24225	4.37394	4.52896	5.27993	4.4273	4.2417	4.44719	3.8123	4.17531	A0A4P8WXG8	Phosphoribulokinase (EC 2.7.1.19)	333	FEK30_03000	FEK30_03000	Phosphoribulokinase	G	Cytoplasm			No
8.02709	7.48134	8.13163	7.47741	7.71347	7.3632	7.92783	7.1083	7.51541	7.48306	6.7164	7.03697	6.54729	7.22542	7.21766	7.67059	A0A4P8WXH5	Uncharacterized protein	544	FEK30_03060	FEK30_03060	-	S	Unknown		Sec lipo	Yes
4.1006	4.91601	5.42542	4.51692	5.54207	5.30367	4.0515	4.69364	4.85608	4.99996	4.93944	5.05835	5.90899	4.9784	4.55672	4.66529	A0A4P8WXL3	Lysine--tRNA ligase (EC 6.1.1.6) (Lysyl-tRNA synthetase) (LysRS)	517	FEK30_04195	lysS FEK30_04195	Belongs to the class-II aminoacyl-tRNA synthetase family	J	Cytoplasm	Cytoplasm		No
3.9127	4.46696	2.4545	3.43375	4.54429	3.16509	3.73124	2.90381	2.80767	2.46324	5.66561	3.53426	3.14106	4.54713	1.82621	4.9617	A0A4P8WXM0	Phasin family protein	129	FEK30_04440	FEK30_04440	granule-associated protein	S	Unknown			No
6.37051	6.54329	6.49341	6.98783	6.78675	6.93705	6.05615	5.69095	6.61316	6.97392	6.33358	6.89925	6.78676	6.63323	6.17301	6.79152	A0A4P8WXN6	Glyceraldehyde-3-phosphate dehydrogenase (EC 1.2.1.-)	338	FEK30_04580	FEK30_04580	Belongs to the glyceraldehyde-3-phosphate dehydrogenase family	C	Cytoplasm			No
10.2844	10.529	10.5974	10.1459	10.2034	10.1339	10.1296	9.19208	10.0921	10.1048	10.8151	9.8431	9.88185	10.3165	9.33658	10.3504	A0A4P8WXQ7	Peptidoglycan-binding protein	230	FEK30_04460	FEK30_04460	Putative peptidoglycan binding domain	M	Cytoplasmic membrane		Sec	No
9.60046	10.1841	10.5568	10.4069	10.1812	10.507	10.5987	8.73262	10.268	10.2529	10.7751	10.5027	10.017	10.5571	8.99043	10.0688	A0A4P8WXR5	SecOR domain-containing protein	267	FEK30_04510	FEK30_04510	-	S	Cytoplasmic membrane		Sec	No
5.013	4.73875	4.87715	4.86236	5.32358	5.2315	2.87478	4.62459	4.47923	5.52949	5.4999	4.58299	5.26879	5.21316	5.28791	4.00644	A0A4P8WXS5	Tetratricopeptide repeat protein	717	FEK30_04835	FEK30_04835	COG0741 Soluble lytic murein transglycosylase and related regulatory proteins (some contain LysM invasin domains)	M	Periplasm			Yes
6.51077	6.45181	6.61925	6.75138	6.5962	6.70151	6.27834	6.25632	6.57242	6.6709	5.77443	6.47585	6.79131	6.49871	6.43721	6.52969	A0A4P8WXS8	S-layer protein	585	FEK30_03725	FEK30_03725	Belongs to the OprB family	M	Outer membrane		Sec	Yes
7.12111	7.56392	7.28704	7.51872	6.71806	7.4469	6.78434	7.67203	6.65607	7.44304	7.03527	6.97252	6.73303	6.76173	5.96995	6.00252	A0A4P8WXT4	Cytochrome c6 (Cytochrome c-553) (Cytochrome c553) (Soluble cytochrome f)	117	FEK30_04885	petJ FEK30_04885	Functions as an electron carrier between membrane-bound cytochrome b6-f and photosystem I in oxygenic photosynthesis	C	Periplasm	Thylakoid	Sec	No
12.1677	11.9924	10.866	10.6338	10.8842	10.6637	10.6782	10.4524	11.0436	11.4585	12.3242	11.3293	11.3675	10.8361	9.11582	11.1922	A0A4P8WXU8	peptidoglycan glycosyltransferase (EC 2.4.1.129)	803	FEK30_04735	FEK30_04735	Transglycosylase	M	Cytoplasmic membrane			No
9.69564	9.92763	9.84049	9.75813	9.57654	9.74439	9.85716	8.92019	9.75133	9.67128	9.62109	9.65608	10.0079	9.805	9.27851	9.78814	A0A4P8WXV8	PLAT domain-containing protein	559	FEK30_03890	FEK30_03890	-	S	Unknown		Sec	Yes
1.19841	3.67211	2.41111	0.362776	1.30597	2.2171	2.02095	1.23692	3.00227	1.97342	1.67508	1.66855	3.92091	1.60632	-0.337392	2.37209	A0A4P8WXW7	Phosphoribulokinase (EC 2.7.1.19)	300	FEK30_03940	FEK30_03940	Phosphoribulokinase	C	Cytoplasm			No
4.04714	6.14627	3.71861	4.51265	5.11705	5.5296	4.70898	5.54122	4.32136	4.9028	6.3408	5.05311	3.74445	4.49411	4.87375	4.83845	A0A4P8WXX9	DNA starvation/stationary phase protection protein	162	FEK30_04175	FEK30_04175	Belongs to the Dps family	P	Cytoplasm			No
10.3325	10.2172	10.3212	10.4035	9.93732	9.89178	9.79802	9.4159	10.0201	9.90753	10.3774	9.93411	9.73302	9.5245	9.29886	9.60354	A0A4P8WXY2	Tetratricopeptide repeat protein	178	FEK30_04955	FEK30_04955	-	S	Unknown		Sec	Yes
5.81815	3.22615	4.4054	4.00431	4.29054	4.58812	3.77315	4.49615	4.47355	4.34843	5.65261	4.71014	4.30393	3.91401	4.22695	4.41392	A0A4P8WXZ9	Elongation factor P (EF-P)	185	FEK30_04285	efp FEK30_04285	Involved in peptide bond synthesis. Stimulates efficient translation and peptide-bond synthesis on native or reconstituted 70S ribosomes in vitro. Probably functions indirectly by altering the affinity of the ribosome for aminoacyl-tRNA, thus increasing their reactivity as acceptors for peptidyl transferase	J	Cytoplasm	Cytoplasm		No
9.95905	9.97759	10.0959	9.7486	10.0982	9.93807	9.9802	8.98144	9.69564	9.68884	9.81137	9.74594	9.87429	10.0044	9.24386	9.94935	A0A4P8WY07	PDZ domain-containing protein	440	FEK30_05135	FEK30_05135	Belongs to the peptidase S41A family	M	Cytoplasmic membrane			No
6.1983	6.08994	5.83117	5.9242	5.71844	5.81925	5.57882	4.85136	5.77749	6.41493	3.55247	6.05108	5.45423	5.32844	5.04355	6.09264	A0A4P8WY08	Photosystem II manganese-stabilizing polypeptide	278	FEK30_05410	FEK30_05410	photosystem II	S	Unknown		Sec lipo	Yes
5.96447	6.39576	6.57639	6.69067	6.26308	6.54318	6.47022	6.44863	6.62367	6.5282	5.16811	6.48814	6.35509	6.65022	6.44966	6.49204	A0A4P8WY43	POTRA domain-containing protein	723	FEK30_05655	FEK30_05655	Outer membrane protein protective antigen OMA87	M	Outer membrane		Sec	Yes
6.11397	6.74303	6.66898	6.71411	6.27133	6.87729	6.0468	5.94803	5.88897	6.74324	5.85747	6.94838	7.03297	6.93593	5.94568	6.36706	A0A4P8WY47	RNA-binding protein	84	FEK30_05425	FEK30_05425	RNA-binding protein	S	Unknown			No
3.63338	3.72379	1.53618	1.09545	3.36834	3.85238	0.78221	2.65986	3.04537	1.42143	2.98859	2.68129	2.32843	3.00427	0.669857	2.71584	A0A4P8WY62	Glucose-1-phosphate adenylyltransferase (EC 2.7.7.27) (ADP-glucose pyrophosphorylase) (ADPGlc PPase) (ADP-glucose synthase)	429	FEK30_04525	glgC FEK30_04525	Belongs to the bacterial plant glucose-1-phosphate adenylyltransferase family	H	Cytoplasm			No
7.55301	4.257	4.63867	3.43274	3.09536	4.47526	3.47517	3.95225	4.89278	4.6783	5.18111	6.19649	3.75772	4.94736	3.91489	3.82776	A0A4P8WY63	Elongation factor G (EF-G)	695	FEK30_05780	fusA FEK30_05780	Catalyzes the GTP-dependent ribosomal translocation step during translation elongation. During this step, the ribosome changes from the pre-translocational (PRE) to the post- translocational (POST) state as the newly formed A-site-bound peptidyl-tRNA and P-site-bound deacylated tRNA move to the P and E sites, respectively. Catalyzes the coordinated movement of the two tRNA molecules, the mRNA and…	J	Cytoplasm	Cytoplasm		No
5.69203	6.81986	5.33399	5.36086	6.06727	5.86564	5.74825	5.63003	5.48235	5.45059	6.21665	5.61944	3.99543	5.57472	4.96617	5.57947	A0A4P8WY69	Chaperonin GroEL (EC 5.6.1.7) (60 kDa chaperonin) (Chaperonin-60) (Cpn60)	555	FEK30_04780	groL groEL FEK30_04780	Prevents misfolding and promotes the refolding and proper assembly of unfolded polypeptides generated under stress conditions	O	Cytoplasm	Cytoplasm		No
5.30127	1.09222	2.5756	4.17838	4.24184	3.44741	3.22617	3.34443	4.00958	2.27605	5.57311	4.13909	2.01132	3.91664	3.25752	1.7838	A0A4P8WY88	peptidoglycan glycosyltransferase (EC 2.4.1.129)	646	FEK30_05950	FEK30_05950	penicillin-binding protein	M	Cytoplasmic membrane			No
5.38978	5.83269	5.54542	5.71443	5.34355	5.6529	5.79431	4.88339	4.81546	5.28492	5.52378	4.90148	5.41708	5.73394	5.1788	5.13621	A0A4P8WY99	Putative selenate ABC transporter substrate-binding protein	310	FEK30_05745	FEK30_05745	ABC-type phosphate phosphonate transport system periplasmic component	P	Periplasm		Sec lipo	Yes
3.83496	4.46128	4.03925	4.52523	4.42874	3.48861	5.25259	4.24835	4.19396	4.87428	5.16777	4.76593	4.58357	4.66898	3.83541	4.04347	A0A4P8WYB7	NADPH-protochlorophyllide oxidoreductase (EC 1.3.1.33)	322	FEK30_05125	FEK30_05125	protochlorophyllide	C	Unknown			No
4.23104	5.10585	3.15279	4.39402	5.24303	4.31415	4.22335	3.75996	4.82895	4.40439	4.73243	1.79502	4.33159	5.43111	3.4155	4.63988	A0A4P8WYC8	6-phosphogluconate dehydrogenase, decarboxylating (EC 1.1.1.44)	472	FEK30_05175	gnd FEK30_05175	Catalyzes the oxidative decarboxylation of 6- phosphogluconate to ribulose 5-phosphate and CO(2), with concomitant reduction of NADP to NADPH	H	Cytoplasm			No
7.14426	6.04477	6.19436	5.84649	6.19019	5.88667	6.49966	5.38896	6.3495	6.04298	5.43789	6.08821	6.11821	5.94204	5.72044	6.36846	A0A4P8WYD7	Alpha/beta fold hydrolase	614	FEK30_05240	FEK30_05240	Platelet-activating factor acetylhydrolase, isoform II	S	Cytoplasmic membrane		Sec	No
7.27917	7.11554	7.3539	7.26015	6.64113	7.12744	7.08531	6.86028	6.97234	6.88293	7.09257	6.92697	7.12892	6.92566	6.9545	7.12003	A0A4P8WYD8	Tetratricopeptide repeat protein	387	FEK30_06215	FEK30_06215	Tetratricopeptide repeat	S	Unknown		Sec	Yes
7.44352	5.54478	4.05731	4.10597	4.61982	3.82972	4.10219	4.5731	3.25145	3.81016	4.06817	4.6022	4.39077	4.1024	3.71022	4.83516	A0A4P8WYH6	Transcriptional regulator	104	FEK30_06445	FEK30_06445	Belongs to the P(II) protein family	E	Unknown			No
7.75902	7.76722	7.65294	6.98294	7.75149	7.63854	7.502	6.66291	7.81295	6.99686	6.95726	6.72585	7.39982	7.50285	7.15885	7.08253	A0A4P8WYI5	Nuclear transport factor 2 family protein	268	FEK30_02575	FEK30_02575	-	S	Unknown		Sec	Yes
	9.79864	10.0038	10.1228	10.4095	10.0437	10.2841	9.46023	10.1108	9.72335	9.68078	9.94815	10.0857	10.212	9.56634	9.93829	A0A4P8WYJ4	P pilus assembly protein, chaperone PapD	267	FEK30_02635	FEK30_02635	Chaperone	NU	Unknown		Sec	Yes
7.27669	6.74202	7.1509	6.96008	6.79266	6.82392	6.5585	4.87714	6.79059	6.40979	7.73633	7.21962	6.88923	7.10585	4.4818	7.37036	A0A4P8WYK3	MoaD/ThiS family protein	91	FEK30_05490	FEK30_05490	Molybdopterin converting factor, small subunit	H	Cytoplasm			No
7.41142	7.59952	7.60202	7.16501	7.08047	7.38147	7.2027	6.5073	7.30998	7.32511	6.69062	7.0624	7.13127	6.27173	7.06181	7.16667	A0A4P8WYK5	S-layer homology domain-containing protein	418	FEK30_02685	FEK30_02685	S-layer protein	U	Periplasm		Sec	Yes
6.89883	6.46567	5.70133	5.34456	5.91561	5.4725	4.88821	5.33172	3.08051	3.00635	4.90279	2.7527	4.08368	4.29259	3.36398	4.14151	A0A4P8WYK6	TerB family tellurite resistance protein	140	FEK30_06750	FEK30_06750	Tellurite resistance protein TerB	O	Cytoplasm			No
6.95763	5.78077	5.93958	5.93887	6.19139	5.79772	6.20945	5.59034	6.24458	5.92117	6.5922	6.49755	6.25646	6.21275	6.13489	5.92103	A0A4P8WYL8	Uncharacterized protein	338	FEK30_02745	FEK30_02745	-	S	Cytoplasm			No
2.8271	4.16902	2.69523	1.03794	2.49417	2.41135	2.96126	2.81352	2.48776	1.58458	1.67508	1.36476	2.87718	2.41418	2.30149	1.94902	A0A4P8WYM8	Vitamin K epoxide reductase family protein	329	FEK30_06910	FEK30_06910	Vitamin K epoxide reductase	CO	Cytoplasmic membrane	Cytoplasmic membrane		No
7.42081	7.32143	7.86004	7.37787	7.27064	8.00704	8.14558	6.9003	7.41535	7.0369	6.64276	7.70934	7.15556	7.10622	7.38867	7.59231	A0A4P8WYS4	CHRD domain-containing protein	178	FEK30_06930	FEK30_06930	CHRD domain	C	Unknown		Sec	Yes
8.52031	8.29772	8.28892	8.47043	8.60933	8.43486	8.22186	7.83839	8.44312	8.47421	8.6102	8.53769	8.40838	8.35174	8.18381	8.55058	A0A4P8WYT4	N-acetylmuramoyl-L-alanine amidase	605	FEK30_06980	FEK30_06980	N-acetylmuramoyl-L-alanine amidase	M	Outer membrane		Sec	Yes
4.43996	4.49674	3.2903	3.99906	3.72702	3.98336	3.3028	5.1975	2.67509	3.35188	6.39202	3.66155	3.83314	4.78243	4.11062	3.52132	A0A4P8WYX6	DUF3370 domain-containing protein	440	FEK30_01270	FEK30_01270	Protein of unknown function (DUF3370)	N	Unknown			No
5.18908	3.3423	3.13011	3.6086	3.47372	3.54093	3.76839	3.36733	3.81506	3.54244	6.24976	3.53934	2.8827	5.62265	2.00499	2.87556	A0A4P8WYY1	Alpha-1,4 glucan phosphorylase (EC 2.4.1.1)	841	FEK30_06485	FEK30_06485	Phosphorylase is an important allosteric enzyme in carbohydrate metabolism. Enzymes from different sources differ in their regulatory mechanisms and in their natural substrates. However, all known phosphorylases share catalytic and structural properties	G	Cytoplasm			No
5.32353	6.0592	6.24576	7.00046	4.82934	5.14495	4.78425	4.95624	2.09577	7.09868	4.95719	7.67373	4.86018	6.02076	4.92391	6.53214	A0A4P8WYZ4	Probable alpha-L-glutamate ligase (EC 6.3.2.-)	301	FEK30_07530	rimK FEK30_07530	Belongs to the RimK family	F	Cytoplasm			No
4.94365	5.50161	4.1958	4.33031	4.89154	4.58401	5.53732	4.51581	4.91921	5.42772	5.55738	4.80973	4.91824	5.66432	5.38511	4.96204	A0A4P8WYZ5	AMIN domain-containing protein	766	FEK30_06600	FEK30_06600	Belongs to the GSP D family	NU	Outer membrane		Sec	Yes
6.44128	6.17585	6.22183	6.49793	6.10372	6.182	6.43069	5.29716	6.26397	6.3167	6.35072	6.2716	6.12867	6.25916	5.97453	6.5051	A0A4P8WZ19	Photosystem I reaction center subunit II	142	FEK30_07520	FEK30_07520	Photosystem I reaction center subunit II	S	Cytoplasmic membrane	Thylakoid		No
7.77524	9.35679	7.91804	7.63013	7.70669	7.16914	7.11491	6.70992	6.63072	7.72759	7.96106	8.67937	7.79628	7.94959	6.87807	7.19297	A0A4P8WZ43	Chaperone protein DnaK (HSec70) (Heat shock 70 kDa protein) (Heat shock protein 70)	642	FEK30_01655	dnaK FEK30_01655	Heat shock 70 kDa protein	O	Cytoplasm			No
16.2395	16.0694	15.4472	15.512	16.0769	15.4929	15.6902	12.5541	15.2359	15.0386	16.1497	15.8015	15.3884	15.4897	14.2935	15.3809	A0A4P8WZ44	Prepilin-type N-terminal cleavage/methylation domain-containing protein	200	FEK30_03680	FEK30_03680	Type IV pilin-like G and H, putative	NU	Extracellular		Pilin	Yes
7.9856	8.2931	8.18599	8.09581	8.34832	8.22567	7.9823	7.2493	7.99626	8.25581	8.77641	8.31558	8.41065	8.34868	7.65088	8.31376	A0A4P8WZ64	N-acetylmuramoyl-L-alanine amidase	589	FEK30_07015	FEK30_07015	N-acetylmuramoyl-L-alanine amidase	M	Unknown		Sec	Yes
3.55154	4.04462	1.42379	1.92618	3.6411	2.4028	2.1679	3.38955	3.06626	2.85053	7.36178	3.41415	4.19791	3.25293	3.04706	3.61761	A0A4P8WZ67	ATP synthase subunit delta (ATP synthase F(1) sector subunit delta) (F-type ATPase subunit delta) (F-ATPase subunit delta)	185	FEK30_07780	atpH atpD FEK30_07780	F(1)F(0) ATP synthase produces ATP from ADP in the presence of a proton or sodium gradient. F-type ATPases consist of two structural domains, F(1) containing the extramembraneous catalytic core and F(0) containing the membrane proton channel, linked together by a central stalk and a peripheral stalk. During catalysis, ATP synthesis in the catalytic domain of F(1) is coupled via a rotary mechanism…	C	Cytoplasm	Thylakoid		No
11.0939	11.107	11.1411	10.7969	10.8292	10.9045	10.9726	10.3089	10.8446	10.9804	11.2795	11.223	11.0964	11.1167	10.4423	11.1844	A0A4P8WZ74	DUF3747 domain-containing protein	374	FEK30_08015	FEK30_08015	Protein of unknown function (DUF3747)	C	Unknown		Sec	Yes
4.36943	4.80589	5.38926	5.20993	4.72439	4.86648	4.9923	3.32885	4.38497	5.31654	4.79324	4.84559	4.96713	5.13182	4.19878	4.81667	A0A4P8WZ77	SecOR domain-containing protein	333	FEK30_08160	FEK30_08160	-	S	Unknown			No
7.96456	8.49974	8.77292	8.54233	8.25988	8.62705	8.82406	7.81153	8.28223	8.37053	8.42473	8.41759	8.73864	8.78286	8.08897	8.36482	A0A4P8WZ90	VWA domain-containing protein	373	FEK30_03950	FEK30_03950	von Willebrand factor (vWF) type A domain	S	Unknown		Sec	Yes
8.55413	8.59365	8.41886	8.48598	8.83329	8.75459	8.5981	7.40899	8.59939	8.44862	7.76761	8.57821	8.47158	8.66533	7.91678	7.98504	A0A4P8WZC7	D-alanyl-D-alanine carboxypeptidase/D-alanyl-D-alanine-endopeptidase (EC 3.4.16.4)	490	FEK30_08180	dacB FEK30_08180	D-alanyl-D-alanine carboxypeptidase	M	Periplasm		Sec	Yes
12.3112	11.5662	11.4888	11.5155	11.3462	11.386	11.6337	10.3985	11.4733	11.2043	11.7835	11.7783	10.8637	11.6106	10.6964	11.4457	A0A4P8WZJ2	DUF3060 domain-containing protein	93	FEK30_04535	FEK30_04535	-	S	Unknown		Sec	Yes
8.57949	8.18267	8.75934	8.58578	8.3352	7.67304	8.51428	7.17336	8.70651	8.29467	8.33651	8.77527	8.7367	9.48548	8.00911	7.68569	A0A4P8WZM0	CARDB domain-containing protein	373	FEK30_02750	FEK30_02750	CARDB	S	Extracellular		Sec	Yes
7.58415	7.30983	6.41401	6.7644	6.60293	6.59997	6.25857	6.80854	6.58197	6.81288	5.73186	6.28196	6.2903	6.36802	6.09979	5.91764	A0A4P8WZM6	ATP synthase subunit beta (EC 7.1.2.2) (ATP synthase F1 sector subunit beta) (F-ATPase subunit beta)	483	FEK30_07855	atpD atpB FEK30_07855	Produces ATP from ADP in the presence of a proton gradient across the membrane. The catalytic sites are hosted primarily by the beta subunits	F	Cytoplasm	Thylakoid		No
8.71825	8.87782	8.8304	8.81056	9.44559	9.17278	9.21166	7.44342	8.28826	9.00739	9.34056	7.81503	9.15666	8.1031	7.67818	7.88801	A0A4P8WZM9	Pentapeptide repeat-containing protein	253	FEK30_02800	FEK30_02800	low-complexity proteins	S	Extracellular		Sec	Yes
6.9399	6.99393	6.34064	6.49148	7.20302	6.61101	6.89445	5.96358	6.37295	6.69614	5.97727	6.77319	6.73108	6.66299	6.50178	6.81815	A0A4P8WZQ0	AbrB family transcriptional regulator	122	FEK30_08890	FEK30_08890	AbrB-like transcriptional regulator	K	Cytoplasm			No
4.15088	1.97422	3.00137	3.37409	4.22371	4.37641	4.15875	3.62434	4.349	5.49475	5.17393	4.15768	3.30205	5.18609	3.4332	4.04227	A0A4P8WZR0	Uroporphyrinogen decarboxylase (UPD) (URO-D) (EC 4.1.1.37)	350	FEK30_08215	hemE FEK30_08215	Catalyzes the decarboxylation of four acetate groups of uroporphyrinogen-III to yield coproporphyrinogen-III	H	Cytoplasm	Cytoplasm		No
8.12675	8.13501	8.39135	8.14778	8.76418	8.5187	8.45156	7.62074	8.42889	8.34506	8.25541	8.43947	8.34684	8.51512	7.97836	8.27407	A0A4P8WZR1	DUF3370 domain-containing protein	491	FEK30_09265	FEK30_09265	Protein of unknown function (DUF3370)	N	Cytoplasm			No
6.9722	6.30858	6.25417	6.11589	5.60145	6.14492	5.45743	4.92634	5.86487	6.53252	6.43923	6.92351	7.4201	4.57622	5.58966	6.42915	A0A4P8WZV0	Superoxide dismutase (EC 1.15.1.1)	199	FEK30_05285	FEK30_05285	radicals which are normally produced within the cells and which are toxic to biological systems	C	Periplasm			Yes
5.27077	5.02673	5.22536	4.90329	4.46948	5.71527	5.52891	5.16868	4.98606	5.13875	4.74577	4.62851	5.42985	5.20573	4.82034	5.51106	A0A4P8WZV1	50S ribosomal protein L7/L12	128	FEK30_09235	rplL rpl12 FEK30_09235	Forms part of the ribosomal stalk which helps the ribosome interact with GTP-bound translation factors. Is thus essential for accurate translation	J	Periplasm			Yes
7.2739	6.72305	6.48617	6.97888	6.51659	6.09901	6.62883	6.47968	6.29214	6.73146	6.6208	6.58511	6.57864	6.80532	6.58841	6.72865	A0A4P8WZW7	Collagen-like protein	470	FEK30_09590	FEK30_09590	-	S	Unknown			No
4.97922	5.81099	6.04712	5.25236	6.69636	5.75532	5.75084	4.96445	5.23826	5.77115	6.58045	6.15793	6.10527	6.62184	4.95914	4.36082	A0A4P8WZW9	Photosystem I reaction center subunit III (PSI-F)	169	FEK30_09335	FEK30_09335	Photosystem I reaction center subunit III	S	Cytoplasmic membrane	Thylakoid	Sec	No
3.53687	4.09925	2.71312	2.75877	3.70931	1.7339	3.2696	3.76214	2.10982	3.17444	5.61121	3.42471	2.35645	2.23424	3.15259	4.57194	A0A4P8WZX9	LysM peptidoglycan-binding domain-containing protein	653	FEK30_03485	FEK30_03485	COG0739 Membrane proteins related to metalloendopeptidases	M	Outer membrane			Yes
5.73017	5.29091	5.977	5.46765	6.03243	5.45786	5.55335	5.17271	5.38975	5.83634	6.33279	5.68138	5.94426	5.55978	5.60548	5.92782	A0A4P8WZY2	Peptidase S8 and S53 subtilisin kexin sedolisin	537	FEK30_09565	FEK30_09565	Subtilase family	O	Unknown		Sec	Yes
4.19	4.04389	2.06691	3.44666	3.94407	3.93349	4.62095	2.54931	5.94253	3.36319	4.94187	4.72255	3.23349	3.03303	3.65105	4.21502	A0A4P8WZY8	S1 RNA-binding domain-containing protein	326	FEK30_09615	FEK30_09615	ribosomal protein S1	J	Cytoplasm			No
5.84649	5.53083	5.94879	6.14501	5.76606	5.63357	5.476	4.70288	6.08201	6.05601	6.86745	5.75103	5.80256	6.48916	5.03519	5.93353	A0A4P8WZZ4	Uncharacterized protein	155	FEK30_09675	FEK30_09675	-	S	Unknown		Sec	Yes
5.80683	6.48751	5.18834	5.34567	5.22796	5.54382	5.87195	4.56374	5.68081	6.23136	5.49821	6.22507	4.87608	6.62374	5.49751	6.5556	A0A4P8WZZ6	ATP-dependent zinc metalloprotease FtsH (EC 3.4.24.-)	625	FEK30_08620	hflB ftsH FEK30_08620	Acts as a processive, ATP-dependent zinc metallopeptidase for both cytoplasmic and membrane proteins. Plays a role in the quality control of integral membrane proteins	O	Cytoplasmic membrane	Thylakoid		No
2.77463	3.48737	2.7224	3.03041	2.88862	2.84075	1.13289	2.55463	2.88547	4.28497	5.61121	1.75797	2.66098	3.76625	2.67915	3.10239	A0A4P8X001	Response regulator transcription factor	242	FEK30_09500	FEK30_09500	COG0745 Response regulators consisting of a CheY-like receiver domain and a winged-helix DNA-binding domain	K	Cytoplasm			No
4.32264	5.10997	4.78425	5.25533	3.94324	3.77177	4.2646	5.30259	3.42191	7.10343	4.6413	4.97246	4.12217	3.29823	6.19807	4.43643	A0A4P8X007	Uncharacterized protein	121	FEK30_08675	FEK30_08675	-	S	Unknown			No
7.24317	6.4989	6.9878	6.44832	7.1502	7.12149	7.16328	6.55502	6.91295	7.01479	6.9868	6.95112	7.01706	7.51561	6.75152	6.96687	A0A4P8X019	Photosystem II 12 kDa extrinsic protein (PS II complex 12 kDa extrinsic protein) (PSII-U)	138	FEK30_05670	psbU FEK30_05670	Stabilizes the structure of photosystem II oxygen- evolving complex (OEC), the ion environment of oxygen evolution and protects the OEC against heat-induced inactivation	L	Cytoplasmic membrane	Thylakoid	Sec	No
5.18433	6.13644	6.32043	5.98123	6.12409	6.23783	6.01991	5.29841	6.02656	6.188	5.22919	6.02447	6.29401	6.13329	5.99768	6.22467	A0A4P8X035	DUF4335 domain-containing protein	432	FEK30_08985	FEK30_08985	Domain of unknown function (DUF4335)	S	Unknown			No
7.5612	6.05658	6.24028	6.10192	5.70315	6.1666	6.00442	5.86649	6.10555	6.04769	6.86116	5.29765	6.24658	5.91049	5.73161	6.66876	A0A4P8X037	Uncharacterized protein	154	FEK30_09780	FEK30_09780	calcium- and calmodulin-responsive adenylate cyclase activity	Q	Unknown		Sec	Yes
11.9134	12.1975	11.7184	11.8476	12.0448	11.7073	11.9039	10.2682	11.7977	11.7678	12.0815	11.6709	11.9201	12.2524	10.8702	12.0331	A0A4P8X047	Peptidyl-prolyl cis-trans isomerase (PPIase) (EC 5.2.1.8)	256	FEK30_08905	FEK30_08905	PPIases accelerate the folding of proteins. It catalyzes the cis-trans isomerization of proline imidic peptide bonds in oligopeptides	M	Periplasm		Sec lipo	Yes
5.57171	6.64707	6.7089	6.78148	6.40806	6.00639	5.95123	5.89795	6.21548	6.01376	4.96237	6.17342	5.33906	6.01183	5.86509	5.18145	A0A4P8X068	Lipoprotein	212	FEK30_10005	FEK30_10005	-	S	Unknown		Sec lipo	Yes
11.016	10.1339	9.88619	9.83725	9.88816	10.0587	9.97569	9.59169	9.50891	8.86613	10.6177	9.13084	8.73062	9.56685	8.96227	9.33181	A0A4P8X081	Uncharacterized protein	361	FEK30_10300	FEK30_10300	chlorophyll binding	M	Unknown		Sec	Yes
3.44437	3.86867	2.53547	3.31932	4.32374	3.37484	2.67402	4.42466	4.04089	4.10086	5.43999	3.58838	4.6763	4.14906	4.36246	4.81683	A0A4P8X0A3	Acyl carrier protein (ACP)	81	FEK30_09245	acpP FEK30_09245	Carrier of the growing fatty acid chain in fatty acid biosynthesis	IQ	Cytoplasm	Cytoplasm		No
9.74908	7.88754	6.74586	6.51089	7.35313	7.01815	7.06551	5.42172	6.60019	6.35434	6.5759	6.84497	6.94846	5.69143	6.11625	6.57325	A0A4P8X0B8	Nitrogen regulatory protein P-II (PII signal transducing protein)	112	FEK30_10615	FEK30_10615	Belongs to the P(II) protein family	K	Cytoplasmic membrane			No
10.6579	8.8739	7.9868	7.89821	8.58446	7.95315	8.09975	6.05985	8.17613	8.42004	5.40542	7.76437	8.50419	9.18166	7.10238	8.26171	A0A4P8X0J7	Photosystem I reaction center subunit IV	70	FEK30_11165	psaE FEK30_11165	Stabilizes the interaction between PsaC and the PSI core, assists the docking of the ferredoxin to PSI and interacts with ferredoxin-NADP oxidoreductase	S	Cytoplasmic membrane	Thylakoid		No
6.6595	6.93254	5.38181	5.63123	5.12214	5.78374	5.6567	5.86545	6.13608	6.059	4.02865	5.99718	5.54841	5.81095	5.44605	6.16783	A0A4P8X0K4	Fructose-1,6-bisphosphate aldolase (FBP aldolase) (EC 4.1.2.13)	357	FEK30_10960	fba FEK30_10960	Fructose-bisphosphate aldolase, class II, Calvin cycle subtype	G	Cytoplasm			No
5.31931	4.9005	4.03515	5.36678	4.95666	4.20009	4.72483	4.49163	4.90239	5.58993	6.92982	4.67496	5.43978	4.91648	4.79791	4.70574	A0A4P8X0K8	DUF4335 domain-containing protein	446	FEK30_10905	FEK30_10905	Domain of unknown function (DUF4335)	M	Unknown			No
5.25284	6.05368	5.41608	6.0401	5.52302	6.01807	6.0807	4.39692	4.95711	5.60878	5.78795	5.98595	4.41208	6.36309	4.77943	4.72431	A0A4P8X0K9	WD40 repeat domain-containing protein	488	FEK30_04995	FEK30_04995	Involved in the tonB-independent uptake of proteins	U	Cytoplasmic membrane			No
4.56676	4.21299	4.52139	4.62492	2.82364	3.81673	3.36305	3.79927	4.13116	3.72964	4.89647	3.7948	2.5733	3.34678	3.448	0.943969	A0A4P8X0M4	Phosphate ABC transporter substrate-binding protein	309	FEK30_11020	FEK30_11020	PBP superfamily domain	P	Extracellular			Yes
8.49124	8.71886	8.87295	8.72393	8.75966	8.47288	8.67343	7.73092	8.85956	8.08677	9.23948	8.4746	7.94792	8.0851	7.84918	8.44435	A0A4P8X0N7	DUF192 domain-containing protein	178	FEK30_05165	FEK30_05165	Uncharacterized ACR, COG1430	S	Unknown		Sec lipo	Yes
8.3648	8.89665	8.5318	8.58063	8.52006	8.372	8.57843	7.81304	8.3959	8.49312	8.64999	8.17013	8.19963	8.78327	7.95101	8.57302	A0A4P8X0U5	Dienelactone hydrolase family protein	254	FEK30_10670	FEK30_10670	Phospholipase/Carboxylesterase	Q	Unknown		Sec	Yes
5.5827	5.23386	5.33982	4.47497	5.15286	5.13675	4.05209	4.60885	4.9668	5.10427	4.75566	4.76052	3.95306	6.02562	5.23937	4.53362	A0A4P8X0W8	Uncharacterized protein	390	FEK30_11665	FEK30_11665	-	S	Cytoplasm		Sec	No
3.74491	3.83422	3.97431	3.65611	4.81656	3.88344	3.09729	4.39999	1.94969	2.8363	5.47478	3.4164	2.90971	1.41049	2.77791	1.9071	A0A4P8X0X8	D-fructose 1,6-bisphosphatase class 2/sedoheptulose 1,7-bisphosphatase (FBPase class 2/SBPase) (EC 3.1.3.11) (EC 3.1.3.37)	345	FEK30_10695	glpX FEK30_10695	Belongs to the FBPase class 2 family	G	Cytoplasm			No
5.06336	5.81837	4.70531	5.27067	4.28803	3.96874	5.29698	3.99822	5.08768	3.94044	5.65671	5.94088	4.10303	4.59856	4.36648	3.91578	A0A4P8X0Z1	Photosystem I iron-sulfur center (EC 1.97.1.12) (9 kDa polypeptide) (PSI-C) (Photosystem I subunit VII) (PsaC)	81	FEK30_12240	psaC FEK30_12240	essential for photochemical activity. FB is the terminal electron acceptor of PSI, donating electrons to ferredoxin. The C-terminus interacts with PsaA B D and helps assemble the protein into the PSI complex. Required for binding of PsaD and PsaE to PSI. PSI is a plastocyanin cytochrome c6- ferredoxin oxidoreductase, converting photonic excitation into a charge separation, which transfers an elec…	C	Cytoplasmic membrane	Thylakoid		No
4.5744	4.80057	4.42023	3.93397	3.82951	4.58585	4.83646	4.28407	4.30445	4.1446	3.89188	1.96106	3.40222	4.25553	4.19568	3.24457	A0A4P8X101	Biotin carboxylase	152	FEK30_11910	FEK30_11910	-	S	Unknown		Sec	Yes
7.32885	6.8126	6.57047	6.84398	6.57096	6.45844	5.91674	6.26966	6.37499	6.24727	6.42676	5.76257	6.11383	5.70838	6.0491	5.23887	A0A4P8X107	Thioredoxin	107	FEK30_12360	trxA FEK30_12360	Belongs to the thioredoxin family	O	Cytoplasm			No
4.87476	4.53393	3.49278	3.66498	3.96672	3.73549	3.77362	3.28137	2.88251	3.50097	5.53622	1.91391	3.10505	3.96573	3.63464	3.59579	A0A4P8X110	YlqD protein	147	FEK30_07490	FEK30_07490	YlqD protein	S	Cytoplasm			No
6.42941	5.76198	6.33935	6.64207	4.84803	6.06478	6.13622	5.29999	5.8433	5.95874	5.80038	5.26032	6.9104	6.36746	5.3903	7.519	A0A4P8X113	Porin family protein	154	FEK30_12210	FEK30_12210	Has lipid A 3-O-deacylase activity. Hydrolyzes the ester bond at the 3 position of lipid A, a bioactive component of lipopolysaccharide (LPS), thereby releasing the primary fatty acyl moiety	M	Unknown		Sec	Yes
11.1855	11.489	11.1462	10.8714	11.2519	11.0449	11.0222	10.0869	10.789	10.7775	11.5407	11.1374	11.1205	11.0782	10.1608	11.1538	A0A4P8X118	DUF4330 domain-containing protein	177	FEK30_07545	FEK30_07545	Domain of unknown function (DUF4330)	S	Unknown			No
5.11911	4.57063	4.79189	4.66511	4.68623	4.40623	4.86974	4.64782	4.84726	4.17422	5.51981	4.39081	4.39429	4.6522	4.60106	4.52287	A0A4P8X125	SpoIID/LytB domain-containing protein	530	FEK30_12470	FEK30_12470	COG2385 Sporulation protein and related proteins	D	Unknown		Sec	Yes
2.69174	4.33201	2.11443	2.41608	3.66591	2.63263	0.584155	2.72021	4.13936	1.29136	2.98859	3.23838	3.45628	2.01062	1.31072	2.50052	A0A4P8X128	Type IV pilus twitching motility protein PilT	368	FEK30_07595	FEK30_07595	COG2805 Tfp pilus assembly protein, pilus retraction ATPase PilT	NU	Cytoplasm			No
5.33795	3.74602	4.79255	4.56655	4.40482	4.56077	4.75506	5.48342	4.51419	5.24523	5.32271	4.29673	4.88941	4.44784	4.95977	4.73045	A0A4P8X137	PQQ-dependent sugar dehydrogenase	417	FEK30_11245	FEK30_11245	Glucose / Sorbosone dehydrogenase	G	Unknown		Sec lipo	Yes
5.23509	5.31421	3.86589	5.06147	3.85928	4.45465	4.81515	5.14393	4.1243	4.97003	5.78965	3.99834	4.57392	3.81232	4.90668	5.20256	A0A4P8X141	Peptidase M48	289	FEK30_12140	FEK30_12140	Peptidase family M48	S	Unknown		Sec	Yes
3.79471	5.68018	3.76626	6.34863	5.60646	5.00002	5.49743	12.8455	10.5696	8.13204	7.2967	6.91051	1.74428	6.90886	5.64848	7.7023	A0A4P8X142	UTP--glucose-1-phosphate uridylyltransferase (EC 2.7.7.9) (Cyanobacterial UDP-glucose pyrophosphorylase) (UDP-glucose pyrophosphorylase) (UDP-Glc PPase)	409	FEK30_11145	cugP FEK30_11145	Catalyzes the formation of UDP-glucose, from UTP and glucose 1-phosphate	H	Cytoplasm			No
10.6638	10.7676	10.9268	10.6931	10.6833	10.7364	10.8449	9.33273	10.6796	11.0126	10.7833	10.9648	11.0774	10.6343	9.77643	10.9093	A0A4P8X152	Uncharacterized protein	256	FEK30_12660	FEK30_12660	Circadian oscillating protein COP23	S	Unknown		Sec	Yes
8.65864	8.24469	8.57186	8.39129	8.12146	8.57866	8.48017	7.42933	8.63965	8.78524	8.56625	8.59073	8.63344	8.84553	7.55114	8.43516	A0A4P8X154	M23 family metallopeptidase	304	FEK30_12500	FEK30_12500	Peptidase family M23	M	Periplasm		Sec	Yes
5.87614	5.9508	4.82944	5.15719	5.32122	4.12438	4.56044	5.75178	5.07309	5.80931	4.74555	5.33377	4.34144	5.00993	4.89128	5.32377	A0A4P8X158	Chaperone protein ClpB	997	FEK30_06245	clpB FEK30_06245	Part of a stress-induced multi-chaperone system, it is involved in the recovery of the cell from heat-induced damage, in cooperation with DnaK, DnaJ and GrpE	O	Cytoplasm	Cytoplasm		No
4.14909	3.81217	3.50096	4.17621	3.86977	3.37411	4.05228	2.81893	3.53253	4.59729	5.34409	3.38469	2.82933	4.68576	2.92054	2.57316	A0A4P8X162	Penicillin-binding protein 2 (EC 3.4.16.4)	601	FEK30_12330	mrdA FEK30_12330	Penicillin-binding Protein	M	Cytoplasmic membrane			No
9.1889	9.11657	8.84126	8.69256	8.8325	8.78167	8.75229	7.99098	8.4542	8.57196	9.03359	8.99695	8.89011	8.98303	8.1917	8.61007	A0A4P8X170	Trypsin-like serine protease	399	FEK30_12615	FEK30_12615	Trypsin-like serine proteases, typically periplasmic, contain C-terminal PDZ domain	O	Periplasm		Sec lipo	Yes
5.62595	7.25922	7.18443	7.2874	7.47577	6.87365	7.34813	5.59476	6.04939	7.15719	5.94078	7.36837	6.50608	6.89206	6.70526	7.09789	A0A4P8X186	RNA-binding protein	95	FEK30_12435	FEK30_12435	RNA-binding protein	S	Unknown			No
4.68029	4.18921	2.73329	1.83874	4.30459	4.23439	4.79018	4.01472	3.74321	4.2042	5.17961	3.02333	3.2423	4.23041	4.6221	4.23748	A0A4P8X194	VWA domain-containing protein	210	FEK30_06475	FEK30_06475	von Willebrand factor (vWF) type A domain	S	Cytoplasm			No
15.1739	15.887	15.577	15.4678	15.246	15.6052	15.6825	14.339	15.1344	15.407	16.2158	16.2151	15.6748	15.9004	14.6003	15.8882	A0A4P8X1A4	Alkaline phosphatase	458	FEK30_01315	FEK30_01315	amine dehydrogenase activity	S	Cytoplasm			No
6.60846	6.45229	5.96598	5.6643	6.2749	5.91252	5.60756	5.63233	5.89164	6.14331	5.89659	5.33763	5.74507	5.55033	5.76172	5.68453	A0A4P8X1A6	Glutathione-dependent peroxiredoxin (EC 1.11.1.27)	187	FEK30_08085	FEK30_08085	Redoxin	O	Unknown			No
4.80028	4.92012	3.49717	2.79921	2.39277	2.50203	3.98224	3.34928	4.63908	3.91209	5.93048	3.72755	3.54055	3.75169	2.55175	3.25758	A0A4P8X1D0	Enoyl-[acyl-carrier-protein] reductase [NADH] (EC 1.3.1.9)	258	FEK30_12730	fabI FEK30_12730	Enoyl- acyl-carrier-protein reductase NADH	I	Cytoplasmic membrane			No
10.7843	10.4831	10.2998	10.4605	10.6668	10.1745	10.3895	8.97715	10.3404	10.0606	10.5779	10.4221	10.3137	10.2886	9.72687	10.4016	A0A4P8X1D6	MBL fold metallo-hydrolase	274	FEK30_13145	FEK30_13145	Zn-dependent hydrolases of the beta-lactamase fold	S	Unknown		TAT	Yes
5.25893	4.31572	3.97534	4.52615	2.91197	3.87448	4.02659	4.60805	4.92496	2.78544	5.54657	2.85882	4.9775	4.32983	3.18097	3.67196	A0A4P8X1J9	Ribulose bisphosphate carboxylase small subunit (RuBisCO small subunit)	111	FEK30_13425	cbbS rbcS FEK30_13425	Ribulose bisphosphate carboxylase small	C	Unknown	Cytoplasm		No
5.79609	8.3215	9.13991	9.389	8.08727	9.14122	9.64941	9.34217	9.04756	8.64305	7.79889	7.26669	8.82202	7.12634	8.53242	9.14041	A0A4P8X1K9	DUF3352 domain-containing protein	302	FEK30_12280	FEK30_12280	Tic22-like family	S	Cytoplasmic membrane			No
3.95547	4.81003	3.64364	5.11894	4.26046	5.22994	4.63031	4.37899	4.48471	4.84153	5.79115	4.28417	4.1592	3.15937	4.70993	4.58382	A0A4P8X1L5	Porphobilinogen deaminase (PBG) (EC 2.5.1.61) (Hydroxymethylbilane synthase) (HMBS) (Pre-uroporphyrinogen synthase)	321	FEK30_12340	hemC FEK30_12340	Tetrapolymerization of the monopyrrole PBG into the hydroxymethylbilane pre-uroporphyrinogen in several discrete steps	H	Cytoplasm			No
3.86471	6.15666	2.77208	3.87618	3.12745	2.74471	3.72665	2.95901	3.58079	2.46424	3.42714	3.56898	3.12635	2.18353	3.56772	3.31178	A0A4P8X1R1	Phosphate ABC transporter ATP-binding protein	267	FEK30_13810	pstB FEK30_13810	Part of the ABC transporter complex PstSACB involved in phosphate import. Responsible for energy coupling to the transport system	P	Cytoplasmic membrane			No
5.85483	7.33423	3.63143	4.31509	4.17549	5.40702	4.56948	4.6316	4.56026	4.82795	6.87891	3.91231	3.67665	4.68578	4.78664	4.19112	A0A4P8X1R6	Branched-chain amino acid ABC transporter substrate-binding protein	405	FEK30_13630	FEK30_13630	branched-chain amino acid	E	Periplasm		Sec lipo	Yes
5.14072	5.20009	5.20731	5.35198	4.92455	5.05588	5.27315	4.59214	4.16067	5.15188	5.11642	4.96629	5.1287	3.99714	4.88512	3.96122	A0A4P8X1T5	50S ribosomal protein L24	116	FEK30_09090	rplX rpl24 FEK30_09090	One of two assembly initiator proteins, it binds directly to the 5'-end of the 23S rRNA, where it nucleates assembly of the 50S subunit	J	Cytoplasm			No
7.73572	6.51502	6.3218	6.47091	6.50469	6.22741	6.5472	5.64561	6.43497	6.10022	6.54704	6.08589	6.65343	6.43175	5.11533	6.24074	A0A4P8X1U1	Phycobilisome 7.8 kDa linker polypeptide, allophycocyanin-associated, core	67	FEK30_13970	FEK30_13970	Rod linker protein, associated with allophycocyanin. Linker polypeptides determine the state of aggregation and the location of the disk-shaped phycobiliprotein units within the phycobilisome and modulate their spectroscopic properties in order to mediate a directed and optimal energy transfer	S	Unknown	Thylakoid		No
7.48902	8.50219	7.96409	7.81525	7.31413	7.80248	7.72876	7.34071	7.53145	8.21328	8.43144	8.81149	8.21867	8.20111	7.30166	7.76907	A0A4P8X1V1	Tetratricopeptide repeat protein	294	FEK30_02415	FEK30_02415	COG0457 FOG TPR repeat	S	Unknown		Sec	Yes
6.59576	7.19002	7.2613	7.38532	6.96015	7.18605	7.02835	6.06505	6.44912	6.69773	6.68076	7.22603	7.03057	7.08517	6.47323	6.61998	A0A4P8X1X1	Uncharacterized protein	188	FEK30_14070	FEK30_14070	-	S	Unknown		Sec lipo	Yes
4.00975	2.77812	3.86342	3.85988	3.42654	3.21521	3.17379	2.9569	3.37992	4.03707	5.61121	4.01317	3.07694	3.74788	3.20089	4.65343	A0A4P8X1X6	Transketolase (EC 2.2.1.1)	668	FEK30_09255	tkt FEK30_09255	Catalyzes the transfer of a two-carbon ketol group from a ketose donor to an aldose acceptor, via a covalent intermediate with the cofactor thiamine pyrophosphate	H	Cytoplasm			No
4.25574	4.75689	3.59232	4.18917	3.30046	3.74125	3.57767	2.64528	3.45726	3.40629	6.08433	3.65871	3.02619	4.60474	3.19473	3.42225	A0A4P8X1Y7	Photosystem I P700 chlorophyll a apoprotein A1 (EC 1.97.1.12) (PsaA)	739	FEK30_14125	psaA FEK30_14125	PsaA and PsaB bind P700, the primary electron donor of photosystem I (PSI), as well as the electron acceptors A0, A1 and FX. PSI is a plastocyanin cytochrome c6-ferredoxin oxidoreductase, converting photonic excitation into a charge separation, which transfers an electron from the donor P700 chlorophyll pair to the spectroscopically characterized acceptors A0, A1, FX, FA and FB in turn. Oxidized …	C	Cytoplasmic membrane	Thylakoid		No
4.92388	4.86275	6.28506	5.74363	5.61685	6.21966	5.45024	4.93947	5.87476	6.00204	5.91489	5.4056	6.13344	6.06698	5.02959	6.24249	A0A4P8X1Z1	Spore coat protein U domain-containing protein	339	FEK30_02630	FEK30_02630	-	S	Extracellular		Sec	Yes
4.99782	6.84493	6.00371	5.79229	5.56916	6.31742	4.85449	4.77302	5.56419	6.31137	6.32334	5.25908	6.06232	5.25171	5.52187	6.14979	A0A4P8X202	Uncharacterized protein	296	FEK30_14075	FEK30_14075	ATPase activity	T	Unknown			No
5.58322	4.91348	3.668	4.48804	4.35255	4.67553	4.24664	3.91557	3.28066	4.39889	5.68869	4.89487	4.37987	4.66691	3.98003	3.80512	A0A4P8X212	Photosystem I P700 chlorophyll a apoprotein A2 (EC 1.97.1.12) (PsaB)	733	FEK30_14130	psaB FEK30_14130	PsaA and PsaB bind P700, the primary electron donor of photosystem I (PSI), as well as the electron acceptors A0, A1 and FX. PSI is a plastocyanin cytochrome c6-ferredoxin oxidoreductase, converting photonic excitation into a charge separation, which transfers an electron from the donor P700 chlorophyll pair to the spectroscopically characterized acceptors A0, A1, FX, FA and FB in turn. Oxidized …	C	Cytoplasmic membrane	Thylakoid		No
5.09481	5.75202	5.35327	5.12983	4.99038	4.87569	5.1324	5.28511	5.52205	5.67817	3.24822	5.58306	5.67356	5.08268	5.31645	5.53737	A0A4P8X213	SCP domain-containing protein	320	FEK30_09520	FEK30_09520	PFAM Cysteine-rich secretory protein family	S	Unknown		Sec	Yes
5.99479	5.88786	4.40212	4.88588	4.74798	5.13045	3.14809	4.23375	5.21262	4.54522	6.828	4.49318	4.68447	4.83114	5.02818	4.59045	A0A4P8X214	DNA-directed RNA polymerase subunit beta (RNAP subunit beta) (EC 2.7.7.6) (RNA polymerase subunit beta) (Transcriptase subunit beta)	1103	FEK30_14510	rpoB FEK30_14510	DNA-dependent RNA polymerase catalyzes the transcription of DNA into RNA using the four ribonucleoside triphosphates as substrates	K	Cytoplasm			No
7.87065	7.31459	6.71304	7.32905	6.45404	6.63887	6.03136	5.83996	7.21818	6.79512	6.59653	7.18482	6.6743	6.57141	6.20291	6.84071	A0A4P8X223	Elongation factor Tu (EF-Tu)	409	FEK30_14585	tuf FEK30_14585	This protein promotes the GTP-dependent binding of aminoacyl-tRNA to the A-site of ribosomes during protein biosynthesis	J	Cytoplasm	Cytoplasm		No
6.69474	6.13393	5.45456	6.61519	6.39102	5.84342	5.52661	4.65969	5.30078	5.5586	6.16551	6.2264	5.76227	5.32021	4.87442	4.55525	A0A4P8X225	Carboxysome shell protein CcmK (Carbon dioxide-concentrating mechanism protein CcmK)	112	FEK30_13455	ccmK FEK30_13455	Carbon dioxide concentrating mechanism	CQ	Unknown	Cytoplasm		No
5.7778	6.41194	5.67819	6.51424	6.71361	6.83761	6.57184	5.94976	5.80109	6.40025	5.96206	5.69356	6.50874	6.4397	5.5917	6.17024	A0A4P8X228	Phycobilisome rod-core linker polypeptide CpcG	248	FEK30_08155	FEK30_08155	Belongs to the phycobilisome linker protein family	G	Cytoplasmic membrane			No
5.08828	4.24035	2.64337	3.26738	3.29537	3.51723	3.69651	3.84788	4.18564	3.40916	4.89647	3.76857	3.73629	2.97812	3.67191	2.24031	A0A4P8X231	Ribosome-recycling factor (RRF) (Ribosome-releasing factor)	182	FEK30_09630	frr FEK30_09630	Responsible for the release of ribosomes from messenger RNA at the termination of protein biosynthesis. May increase the efficiency of translation by recycling ribosomes from one round of translation to another	J	Cytoplasm	Cytoplasm		No
3.36602	4.38269	2.01067	3.14776	2.75716	2.46464	2.08356	4.76324	2.17074	3.94907	5.14346	3.55144	0.4862	3.45475	4.06551	3.3286	A0A4P8X263	30S ribosomal protein S12	124	FEK30_14600	rpsL rps12 FEK30_14600	Interacts with and stabilizes bases of the 16S rRNA that are involved in tRNA selection in the A site and with the mRNA backbone. Located at the interface of the 30S and 50S subunits, it traverses the body of the 30S subunit contacting proteins on the other side and probably holding the rRNA structure together. The combined cluster of proteins S8, S12 and S17 appears to hold together the shoulder…	J	Cytoplasm			No
5.67902	5.513	5.03807	5.1369	5.05266	5.1405	5.17667	5.37316	5.33727	5.18845	5.11378	5.06465	5.0513	5.01772	5.76546	3.48192	A0A4P8X270	DUF3386 domain-containing protein	212	FEK30_13735	FEK30_13735	Protein of unknown function (DUF3386)	S	Cytoplasm			No
7.74161	7.73107	7.51642	7.67044	8.03547	7.46402	7.46846	7.09689	7.61176	7.35596	7.13625	7.47432	7.55571	7.19697	6.68532	6.9142	A0A4P8X276	SpoIID/LytB domain-containing protein	372	FEK30_13790	FEK30_13790	COG2385 Sporulation protein and related proteins	D	Unknown		Sec	Yes
6.24525	7.13371	7.0665	6.98688	6.93711	7.42458	6.37912	5.33975	6.51366	7.46663	6.39376	7.10236	8.00533	7.23911	6.47001	6.82608	A0A4P8X296	Chaperone protein DnaK (HSec70) (Heat shock 70 kDa protein) (Heat shock protein 70)	752	FEK30_15040	dnaK FEK30_15040	Heat shock 70 kDa protein	O	Cytoplasm			No
9.92029	10.3125	10.2878	9.99762	10.0928	9.91082	9.97358	9.08027	9.80718	9.58202	10.3509	9.75687	10.2421	10.2723	9.41881	9.81271	A0A4P8X2A0	SecOR domain-containing protein	243	FEK30_08585	FEK30_08585	Non-essential cell division protein that could be required for efficient cell constriction	S	Unknown		Sec	Yes
9.22064	8.56267	8.82652	8.78488	9.0327	8.96662	8.62254	8.16089	8.54724	8.61845	7.98295	8.44898	8.57364	8.62796	8.36668	8.19773	A0A4P8X2A6	Allophycocyanin subunit beta	161	FEK30_13975	apcB FEK30_13975	Allophycocyanin beta subunit	C	Unknown	Thylakoid		No
5.00195	5.75606	5.15065	5.63897	4.88982	5.0891	5.45912	4.19429	5.43421	5.18764	5.11023	4.60855	4.84912	3.76321	4.94984	4.37621	A0A4P8X2B4	Allophycocyanin subunit alpha-B	161	FEK30_14950	FEK30_14950	K COG5665 CCR4-NOT transcriptional regulation complex, NOT5 subunit	C	Cytoplasm	Thylakoid		No
4.62827	4.05956	4.92818	3.05421	4.33449	3.47796	4.19756	3.59594	4.62838	4.79665	5.11213	5.09391	4.14166	4.80857	4.2005	3.7527	A0A4P8X2C9	Elongation factor Ts (EF-Ts)	218	FEK30_14115	tsf FEK30_14115	Associates with the EF-Tu.GDP complex and induces the exchange of GDP to GTP. It remains bound to the aminoacyl-tRNA.EF- Tu.GTP complex up to the GTP hydrolysis stage on the ribosome	J	Cytoplasm	Cytoplasm		No
10.1679	9.65856	9.81493	9.9855	9.6731	10.0069	10.0545	9.05184	9.68488	9.67138	9.97702	9.9433	9.97459	10.0181	9.39271	9.72709	A0A4P8X2D0	DUF3131 domain-containing protein	925	FEK30_14845	FEK30_14845	Protein of unknown function (DUF3131)	G	Unknown		Sec	Yes
9.53156	9.08757	9.25535	9.25695	9.47925	9.34744	9.36926	8.43666	9.35126	9.04065	9.20743	9.12635	9.09989	9.26981	8.64611	9.34025	A0A4P8X2D8	DUF11 domain-containing protein	185	FEK30_15105	FEK30_15105	TIGRFAM conserved repeat domain	S	Unknown		Sec	Yes
9.27618	9.29359	10.5416	9.45348	9.50163	9.19107	9.8096	9.27417	10.0017	10.4719	9.51867	9.24565	9.67054	10.7845	9.26151	9.64309	A0A4P8X2F3	Peptidyl-prolyl cis-trans isomerase (EC 5.2.1.8)	174	FEK30_14250	FEK30_14250	Peptidyl-prolyl cis-trans	M	Periplasm		Sec	Yes
6.18907	7.0212	7.3078	7.07435	7.0667	7.15448	7.47388	6.6096	7.15856	6.35623	7.61998	5.43187	6.93127	6.38943	6.37914	5.87857	A0A4P8X2F5	Peptidase	145	FEK30_03585	FEK30_03585	Bacterial pre-peptidase C-terminal domain	O	Unknown		Sec	Yes
3.73497	4.29052	4.37174	4.93282	5.05392	4.37896	4.59513	4.38951	4.27506	4.67983	5.75178	4.20496	4.32313	4.40049	4.05401	4.30331	A0A4P8X2G6	Glutamate-1-semialdehyde 2,1-aminomutase (GSA) (EC 5.4.3.8) (Glutamate-1-semialdehyde aminotransferase) (GSA-AT)	432	FEK30_15260	hemL FEK30_15260	Glutamate-1-semialdehyde aminotransferase	H	Cytoplasm	Cytoplasm		No
3.40115	3.7657	2.72607	3.06555	3.85224	3.206	2.1547	3.29957	3.60612	2.66908	4.51917	4.29473	3.76997	4.02678	2.9589	2.61103	A0A4P8X2J3	30S ribosomal protein S13	125	FEK30_09145	rpsM rps13 FEK30_09145	Located at the top of the head of the 30S subunit, it contacts several helices of the 16S rRNA. In the 70S ribosome it contacts the 23S rRNA (bridge B1a) and protein L5 of the 50S subunit (bridge B1b), connecting the 2 subunits	J	Cytoplasm			No
12.2514	12.2678	11.9796	11.9426	11.9355	11.7592	11.9256	10.7398	11.6179	11.4793	12.2723	11.6976	11.9543	11.9155	11.0269	11.9501	A0A4P8X2J8	Uncharacterized protein	250	FEK30_14540	FEK30_14540	multi-organism process	M	Cytoplasmic membrane		Sec	No
5.73328	6.79185	4.30176	6.17707	6.10357	5.73264	5.85701	5.89238	6.37521	5.83948	5.64557	6.28771	5.35171	5.11197	5.77131	3.18773	A0A4P8X2R5	Peptidase S8	591	FEK30_11095	FEK30_11095	Peptidase, S8A (Subtilisin) family	O	Cytoplasmic membrane		Sec	No
8.91006	8.31713	8.32293	7.89381	8.85699	8.55939	7.96375	7.93598	8.73887	8.27113	8.84915	7.9007	7.72294	8.0716	7.38521	7.97185	A0A4P8X2T3	Metallophosphoesterase	348	FEK30_15020	FEK30_15020	Calcineurin-like phosphoesterase	S	Unknown		TAT	Yes
-0.222584	5.50885	5.33849	5.17869	4.37058	4.56672	5.22613	2.72995	3.79993	4.63558	4.48589	4.4163	4.81869	4.71937	4.02939	4.23767	A0A4P8X2V2	DUF11 domain-containing protein	2030	FEK30_15120	FEK30_15120	Domain of unknown function DUF11	M	Extracellular			Yes
4.13443	4.38389	1.60061	3.44414	4.86701	4.99051	3.68637	3.61515	4.16338	4.3191	5.13645	4.77083	4.82682	4.18599	4.87551	3.91312	A0A4P8X2W8	Efflux RND transporter periplasmic adaptor subunit	445	FEK30_07050	FEK30_07050	Belongs to the membrane fusion protein (MFP) (TC 8.A.1) family	M	Cytoplasmic membrane			No
7.56936	7.45043	7.51435	7.83129	7.15857	7.70589	7.57883	6.89413	7.8881	7.47014	7.41453	7.81924	7.74902	7.71466	7.35081	7.96059	A0A4P8X2X0	Caspase family protein	668	FEK30_04560	FEK30_04560	Caspase domain	S	Cytoplasmic membrane		TAT	No
6.96851	7.03313	6.82487	6.33277	7.16816	6.3958	6.75293	4.47509	6.69761	7.11162	7.06641	7.3313	6.46204	6.69912	5.73408	5.56967	A0A4P8X2X3	Polymer-forming cytoskeletal protein	120	FEK30_11470	FEK30_11470	-	S	Unknown		Sec	Yes
11.8486	11.6045	11.5132	11.3739	11.702	11.6248	11.6878	9.86916	11.3876	11.0973	11.1894	11.0582	11.3511	11.5408	10.3139	11.2297	A0A4P8X2Y1	DUF2808 domain-containing protein	259	FEK30_09465	FEK30_09465	Protein of unknown function (DUF2808)	S	Unknown		Sec	Yes
4.18621	3.20165	3.07146	3.85793	4.29586	4.15711	4.62726	4.93314	3.67182	4.44537	5.58544	4.13919	4.62687	4.30741	4.48181	4.53206	A0A4P8X2Y2	Transaldolase (EC 2.2.1.2)	381	FEK30_11520	tal FEK30_11520	Transaldolase is important for the balance of metabolites in the pentose-phosphate pathway	H	Cytoplasm	Cytoplasm		No
9.92062	9.94088	9.50534	9.66922	9.57868	9.35781	9.2357	8.71911	9.34693	9.14193	10.1718	9.18255	9.07931	9.43723	8.77651	8.37945	A0A4P8X2Y6	Phycocyanin subunit beta	172	FEK30_15275	FEK30_15275	Phycocyanin beta subunit	C	Unknown	Thylakoid		No
8.97834	8.61155	8.94096	9.0631	8.24231	8.18093	8.5425	8.30022	7.99753	8.66748	8.38987	8.51336	8.74355	9.10979	8.22335	8.69981	A0A4P8X2Z9	DUF1176 domain-containing protein	393	FEK30_11635	FEK30_11635	-	S	Unknown			No
8.74058	9.27101	9.19072	9.055	9.26798	9.26333	9.37899	8.02761	9.08942	9.29232	9.34714	9.45622	9.49262	9.29017	8.61632	9.49465	A0A4P8X304	Sugar ABC transporter substrate-binding protein	430	FEK30_11745	FEK30_11745	Periplasmic protein involved in polysaccharide export	M	Unknown			No
4.72623	8.84489	5.78957	4.95915	7.46565	6.51707	6.67432	4.9521	2.60941	6.67923	9.23543	4.75378	2.31871	2.75402	4.6657	2.34304	A0A4P8X310	Nucleotidyltransferase family protein	101	FEK30_11560	FEK30_11560	Nucleotidyltransferase domain	S	Cytoplasm			No
7.96349	8.56157	8.31216	8.65019	8.13286	8.00752	8.28425	7.35858	7.92445	7.89696	8.44681	8.22854	8.05254	8.32409	7.62639	7.8403	A0A4P8X313	Serine hydrolase	387	FEK30_10490	FEK30_10490	beta-lactamase	V	Unknown			No
8.85038	8.92616	8.39854	7.79341	8.77276	7.87115	7.89332	7.35113	8.04692	8.11245	8.46562	7.70647	7.80547	7.87644	7.95562	8.09786	A0A4P8X325	Uncharacterized protein	131	FEK30_15585	FEK30_15585	-	S	Unknown		Sec	Yes
10.448	10.4286	10.3181	10.2225	10.6284	10.4045	10.3133	10.0119	10.3694	10.0881	10.4116	10.163	10.3532	10.2239	9.96892	10.25	A0A4P8X335	Glycosyl hydrolase-like 10 domain-containing protein	506	FEK30_15645	FEK30_15645	PFAM Uncharacterised BCR, COG1649	S	Unknown		Sec	Yes
8.01735	6.72737	7.05085	6.76406	6.94132	6.20747	6.4229	6.62215	7.03774	6.52863	6.79014	5.58984	6.7505	5.78095	6.92197	6.73144	A0A4P8X348	Cyanovirin-N domain-containing protein	173	FEK30_12895	FEK30_12895	serine threonine protein kinase	KLT	Unknown		Sec	Yes
5.87296	4.74483	4.73539	5.34655	4.51971	4.96855	5.32068	4.65455	4.92827	4.38331	5.31692	4.76242	4.43923	4.04711	4.84896	5.11467	A0A4P8X363	Esterase-like activity of phytase family protein	393	FEK30_14080	FEK30_14080	protein conserved in bacteria	S	Cytoplasmic membrane		Sec lipo	No
4.55	2.5614	4.21028	3.33706	4.93576	4.60634	3.92413	3.24461	4.21519	4.45956	4.84909	4.01337	3.80602	4.00011	3.82801	3.95967	A0A4P8X371	Peptidase M10A and M12B matrixin and adamalysin	274	FEK30_15405	FEK30_15405	Zinc-dependent metalloprotease	O	Unknown			No
5.97415	6.11455	6.19345	6.00071	5.55917	6.02976	6.47415	5.38167	5.60364	6.39079	6.18249	6.21765	5.87657	5.7368	5.62306	6.22689	A0A4P8X377	Multicopper oxidase family protein	479	FEK30_15870	FEK30_15870	Multicopper oxidase	Q	Periplasm		TAT	Yes
6.75875	6.74262	7.40868	7.57091	7.19365	7.64509	7.64931	6.32405	7.32206	7.53471	6.64883	7.30178	7.69277	7.96243	6.9731	7.32917	A0A4P8X3A2	Uncharacterized protein	309	FEK30_16045	FEK30_16045	-	S	Unknown		Sec lipo	Yes
9.95626	9.94353	10.0975	9.78175	10.3378	10.2011	9.90446	8.74653	10.028	9.89126	10.396	10.4731	10.1646	10.531	9.24432	10.2338	A0A4P8X3A6	Bifunctional metallophosphatase/5'-nucleotidase	483	FEK30_04340	FEK30_04340	5'-nucleotidase, C-terminal domain	F	Cytoplasm			No
4.39112	3.85017	2.69811	3.46769	4.19352	2.76668	2.01655	2.43744	4.79273	2.99793	5.93048	3.26614	2.10279	4.41127	2.88295	4.52333	A0A4P8X3B5	GuaB3 family IMP dehydrogenase-related protein	387	FEK30_05395	FEK30_05395	IMP dehydrogenase GMP reductase	C	Cytoplasm			No
7.85657	7.87186	7.7268	7.35821	7.19992	6.79027	6.93661	6.32823	7.43787	8.29478	7.44552	8.1046	7.79853	7.31792	6.7994	8.07977	A0A4P8X3B9	Cupin domain-containing protein	158	FEK30_10820	FEK30_10820	Cupin 2, conserved barrel domain protein	S	Unknown		Sec lipo	Yes
5.87372	5.13868	5.24685	4.72825	4.59868	5.07362	4.94667	4.75615	4.71467	5.15287	5.12723	5.22408	4.75014	4.91666	4.60865	4.86825	A0A4P8X3D8	Poly(ethylene terephthalate) hydrolase (EC 3.1.1.101) (EC 3.1.1.74)	539	FEK30_16265	FEK30_16265	PFAM Alpha beta hydrolase of	S	Cytoplasm			No
5.53626	6.81236	6.10277	6.6379	5.79445	5.87881	5.35916	5.65287	6.1674	6.16444	5.68138	5.57328	6.64062	7.01295	5.74357	5.71208	A0A4P8X3J9	DUF4360 domain-containing protein	208	FEK30_16530	FEK30_16530	-	S	Unknown		Sec	Yes
4.50187	4.97707	4.72067	3.95507	4.02881	4.13441	3.49914	3.85892	3.90884	4.04693	4.82183	2.8705	3.51417	2.86661	4.3225	5.88678	A0A4P8X3N3	D-alanyl-D-alanine carboxypeptidase family protein	251	FEK30_14970	FEK30_14970	D-alanyl-D-alanine carboxypeptidase	M	Cytoplasm			No
4.76608	4.22058	4.39357	5.04339	4.89805	4.60815	4.5973	2.83555	2.80495	5.37426	5.88023	4.66676	4.96819	3.9296	3.85359	4.44082	A0A4P8X3P1	Type II secretion system protein GspC N-terminal domain-containing protein	328	FEK30_11695	FEK30_11695	Pilus assembly protein, PilP	NU	Unknown			No
4.05705	4.87559	3.93975	4.4161	3.20599	4.07178	2.91423	3.66553	4.33277	5.16906	5.49258	3.67332	3.55665	3.98647	3.13543	4.25877	A0A4P8X3P3	Photosystem II CP47 reaction center protein (PSII 47 kDa protein) (Protein CP-47)	507	FEK30_13135	psbB FEK30_13135	One of the components of the core complex of photosystem II (PSII). It binds chlorophyll and helps catalyze the primary light-induced photochemical processes of PSII. PSII is a light- driven water plastoquinone oxidoreductase, using light energy to abstract electrons from H(2)O, generating O(2) and a proton gradient subsequently used for ATP formation	P	Cytoplasmic membrane	Thylakoid		No
3.60739	4.49811	3.02896	3.40707	2.90868	3.60781	3.18975	3.70675	3.13229	4.2229	6.00161	3.0073	3.5038	4.06257	3.16802	4.20598	A0A4P8X3T5	ABC transporter substrate-binding protein	465	FEK30_16145	FEK30_16145	NMT1-like family	P	Cytoplasmic membrane		TAT lipo	No
7.21103	7.77853	6.88691	6.69078	6.31799	6.72496	6.69608	6.36546	6.25606	6.87306	7.17607	6.80521	6.41143	6.61683	6.05322	6.17576	A0A4P8X3U6	Sugar ABC transporter substrate-binding protein	426	FEK30_06580	FEK30_06580	ABC-type sugar transport system, periplasmic component	G	Cytoplasmic membrane		Sec lipo	No
8.34534	7.63655	8.7256	8.21786	8.0881	7.64701	7.73716	7.36465	7.6594	7.52613	6.59369	6.43533	7.73374	7.74983	6.76394	7.03868	A0A4P8X3W0	ABC transporter substrate-binding protein	297	FEK30_16310	FEK30_16310	periplasmic binding protein	P	Unknown		Sec lipo	Yes
7.67779	8.09725	7.72839	8.13053	7.85197	8.03578	7.6151	7.34769	7.95911	7.69172	7.9234	8.14208	7.95586	7.85111	7.54091	7.97411	A0A4P8X408	TonB-dependent hemoglobin/transferrin/lactoferrin family receptor	861	FEK30_16300	FEK30_16300	TIGRFAM TonB-dependent heme hemoglobin receptor family protein	P	Outer membrane	Outer membrane		Yes
7.48838	7.96627	8.2814	8.2353	7.97026	8.41032	8.20017	7.19076	7.95718	7.53628	8.06333	8.12266	8.06144	7.33157	7.28504	7.79531	A0A4P8X462	Cytochrome f	325	FEK30_13885	petA FEK30_13885	Component of the cytochrome b6-f complex, which mediates electron transfer between photosystem II (PSII) and photosystem I (PSI), cyclic electron flow around PSI, and state transitions	C	Unknown	Thylakoid	Sec	No
2.81883	3.49152	0.901441	1.61197	4.12456	2.78163	3.74637	3.69426	3.6642	4.38099	4.87837	3.89904	4.37675	4.93504	4.64225	4.30904	A0A4P8X4C6	Serine/threonine-protein phosphatase	736	FEK30_13390	FEK30_13390	Serine/threonine phosphatases, family 2C, catalytic domain	T	Unknown			No
4.39652	3.91998	4.99571	4.426	5.43487	4.93376	5.65463	5.8831	5.28159	5.27429	5.53044	4.64206	4.97257	4.2482	6.15878	4.56796	A0A4P8X4G5	ATP synthase epsilon chain (ATP synthase F1 sector epsilon subunit) (F-ATPase epsilon subunit)	134	FEK30_07860	atpC FEK30_07860	Produces ATP from ADP in the presence of a proton gradient across the membrane	C	Cytoplasm	Thylakoid		No
4.10321	4.72137	5.12838	3.73875	4.11128	4.77915	5.38075	3.56271	3.31073	4.98775	5.07305	4.10273	3.50182	4.59912	4.29502	3.45814	A0A4P8X4H4	Carbohydrate ABC transporter substrate-binding protein	433	FEK30_14475	FEK30_14475	Bacterial extracellular solute-binding protein	G	Unknown		Sec lipo	Yes
7.04494	5.7123	5.39934	4.91949	4.61298	6.07156	6.09739	6.58008	5.71368	4.91363	6.50612	5.80857	5.67404	5.82131	5.70536	5.77022	A0A4P8X4L9	NblA-related protein	59	FEK30_13990	FEK30_13990	Phycobilisome degradation protein nblA	S	Unknown			No
5.74824	5.18577	4.39784	5.51445	5.5715	5.20868	5.30607	4.63997	5.52402	5.32132	6.13765	4.31682	4.93321	5.19169	5.18261	5.29236	A0A4P8X4P3	Ferredoxin--NADP reductase (FNR) (EC 1.18.1.2)	402	FEK30_08360	FEK30_08360	Ferredoxin--NADP reductase	C	Cytoplasmic membrane	Thylakoid		No
14.8741	15.0729	14.7929	14.8247	14.6209	14.7869	14.737	13.5452	14.5783	14.4907	15.1992	15.074	14.8053	14.9772	13.4706	14.572	A0A4P8X4T0	PhoX family phosphatase	611	FEK30_08575	FEK30_08575	Bacterial protein of unknown function (DUF839)	S	Unknown		TAT	Yes
6.38547	7.32344	7.00376	6.94784	6.73484	6.84487	7.02845	6.89363	6.9942	6.66986	5.54414	6.81232	6.76124	6.89149	6.50905	6.38915	A0A4P8X4X0	Amino acid ABC transporter substrate-binding protein	434	FEK30_15235	FEK30_15235	amino acid	E	Periplasm		Sec lipo	Yes
7.40013	7.33881	7.37595	7.77405	7.44007	7.40841	7.48917	6.56445	7.45527	7.58153	7.41542	7.00851	7.54462	7.48112	7.05846	7.18178	A0A4P8X4X8	Photosystem I reaction center subunit XII	290	FEK30_15285	FEK30_15285	Belongs to the phycobilisome linker protein family	H	Cytoplasmic membrane	Thylakoid		No
2.55161	3.42007	3.43996	4.09647	4.09389	3.96042	4.34124	3.77562	4.24591	4.61968	4.17131	4.16753	4.613	4.60872	3.74393	3.67991	A0A4P8X4Z9	Periplasmic heavy metal sensor	165	FEK30_14810	FEK30_14810	Heavy-metal resistance	NPTU	Unknown	Periplasm	Sec	Yes
4.69752	4.44533	5.23974	4.65326	4.93993	4.52585	4.85583	5.2033	4.81656	4.385	5.34715	5.21884	4.09151	4.65047	4.64994	4.66615	A0A4P8X515	30S ribosomal protein S17	79	FEK30_09080	rpsQ rps17 FEK30_09080	One of the primary rRNA binding proteins, it binds specifically to the 5'-end of 16S ribosomal RNA	J	Cytoplasm			No
5.95963	6.08291	7.27515	7.22342	6.74355	6.8509	7.0651	6.10213	6.81313	7.1039	6.96927	7.0529	6.83188	6.03977	6.23341	6.35113	A0A4P8X533	Tetratricopeptide repeat protein	288	FEK30_15035	FEK30_15035	Tetratricopeptide repeat	S	Unknown		Sec	Yes
11.8793	11.8341	11.8536	11.9368	12.0373	11.9567	11.9547	10.499	11.7653	11.3802	11.5276	11.634	11.9072	11.9684	10.5684	11.8163	A0A4P8X536	Phosphate-binding protein	354	FEK30_15705	FEK30_15705	COG0226 ABC-type phosphate transport system, periplasmic component	P	Cytoplasmic membrane		Sec lipo	No
6.31411	6.30477	5.80688	5.94374	5.6342	5.90802	6.01138	5.63609	5.39991	5.84435	4.91946	6.10518	5.33166	6.29345	5.59011	5.83963	A0A4P8X553	DUF3769 domain-containing protein	890	FEK30_15135	FEK30_15135	Lytic transglycosylase with a strong preference for naked glycan strands that lack stem peptides	D	Outer membrane			Yes
4.27067	5.40142	5.35171	5.19386	4.80117	4.69704	5.26636	4.21936	5.40215	5.42871	6.25461	5.11461	5.20794	4.81041	4.98671	5.67065	A0A4P8X585	Phycobilisome linker polypeptide	80	FEK30_15290	FEK30_15290	CpcD allophycocyanin linker domain	P	Cytoplasmic membrane	Thylakoid		No
5.19065	4.2146	4.91648	4.26815	4.4963	3.49608	4.04001	4.5328	3.61258	4.1381	5.06012	1.91902	1.6335	2.8309	3.97335	2.0123	A0A4P8X5D8	Insulinase family protein	485	FEK30_06465	FEK30_06465	Peptidase M16 inactive domain	S	Cytoplasmic membrane		Sec	No
4.32071	4.51099	3.17763	1.95291	5.53982	2.56301	1.99384	3.4576	4.26592	3.48054	4.99248	4.00665	3.39571	2.34041	3.98229	3.53828	A0A4P8X5E8	Penicillin-binding protein 2	641	FEK30_15775	FEK30_15775	Cell division protein FtsI penicillin-binding protein 2	M	Cytoplasmic membrane			No
4.89153	5.45221	4.18492	5.22722	4.98385	4.23851	4.05304	3.32137	4.6827	5.091	5.11475	4.15067	4.22829	5.57248	4.293	4.57834	A0A4P8X5N6	DUF3769 domain-containing protein	690	FEK30_06535	FEK30_06535	Organic solvent tolerance protein OstA	M	Outer membrane			Yes
6.56772	6.29945	6.92473	6.9125	6.37119	6.2314	6.46233	6.26614	6.33129	6.81469	6.25261	7.10902	6.72133	6.43312	6.31149	7.44464	A0A4P8X5R0	DUF5723 domain-containing protein	590	FEK30_09020	FEK30_09020	Alternative locus ID	NU	Outer membrane		Sec	Yes
5.97649	7.64318	6.51722	6.41931	6.01279	6.7411	6.17196	6.03785	5.79926	6.14712	4.0906	6.02589	6.55819	4.57122	5.97345	5.62842	A0A4P8X5S4	TonB-dependent siderophore receptor	805	FEK30_15905	FEK30_15905	COGs COG1629 Outer membrane receptor protein mostly Fe transport	P	Outer membrane	Outer membrane	Sec	Yes
5.47514	5.71319	4.87657	4.33023	4.46761	4.9168	4.74646	4.55429	4.35774	4.52811	5.68488	4.32085	3.8749	3.91691	4.46085	4.3783	A0A4P8X5Y7	Sulfate adenylyltransferase (EC 2.7.7.4) (ATP-sulfurylase) (Sulfate adenylate transferase) (SAT)	388	FEK30_10920	sat FEK30_10920	sulfate adenylyltransferase	P	Cytoplasm			No
5.0114	5.7886	2.93598	4.23974	3.7192	5.04868	4.46182	5.52279	4.7343	5.04658	6.87891	4.95545	4.76228	4.41455	5.00801	4.94444	A0A4P8X600	Iron-siderophore ABC transporter substrate-binding protein	332	FEK30_15910	FEK30_15910	ABC-type Fe3 -hydroxamate transport system, periplasmic component	P	Periplasm		Sec lipo	Yes
10.7838	10.8008	10.6916	10.709	11.0172	10.7568	10.9086	10.249	10.7452	10.7476	10.828	10.743	10.8533	11.0612	10.1992	10.5504	A0A4P8X696	Uncharacterized protein	300	FEK30_11630	FEK30_11630	-	S	Unknown			No
3.64573	3.81766	2.49161	2.45119	0.338522	2.05228	1.26165	3.05338	2.27993	1.55092	2.98859	2.27016	1.58601	2.70789	2.29293	2.59492	A0A4P8X6H7	Phosphoglycerate kinase (EC 2.7.2.3)	398	FEK30_12225	pgk FEK30_12225	Belongs to the phosphoglycerate kinase family	F	Cytoplasm	Cytoplasm		No
8.02969	7.43884	5.07642	5.85672	5.16368	5.58175	5.20666	4.42911	5.55084	5.27934	5.06596	5.28809	4.95341	5.04716	4.83934	5.26301	A0A4P8X705	Ribulose bisphosphate carboxylase large chain (RuBisCO large subunit) (EC 4.1.1.39)	471	FEK30_13435	cbbL rbcL FEK30_13435	RuBisCO catalyzes two reactions the carboxylation of D- ribulose 1,5-bisphosphate, the primary event in carbon dioxide fixation, as well as the oxidative fragmentation of the pentose substrate in the photorespiration process. Both reactions occur simultaneously and in competition at the same active site	H	Cytoplasm	Cytoplasm		No
11.466	10.9776	10.7614	10.8227	10.9101	10.7433	10.9455	9.6618	10.7383	10.5549	10.8858	10.8963	10.8058	10.973	10.109	11.0369	A0A4P8X799	Allophycocyanin subunit alpha	161	FEK30_13980	FEK30_13980	Allophycocyanin alpha	C	Unknown	Thylakoid		No
6.45418	7.24478	7.1705	7.37726	7.80739	8.09782	7.75508	5.87178	6.93985	7.75955	7.55257	7.46217	8.01006	7.36124	6.59409	6.92758	A0A4P8X7A5	Iron-regulated protein	297	FEK30_14040	FEK30_14040	Haem-binding uptake, Tiki superfamily, ChaN	O	Unknown		Sec	Yes
8.48612	8.71999	8.50713	8.70046	8.9574	8.36864	8.64572	6.94194	8.62498	8.13653	8.00705	8.36189	8.20331	8.58345	7.70236	8.1233	A0A4P8X7C9	HU family DNA-binding protein	92	FEK30_14145	FEK30_14145	Histone-like DNA-binding protein which is capable of wrapping DNA to stabilize it, and thus to prevent its denaturation under extreme environmental conditions	L	Cytoplasm			No
8.38636	7.99789	8.7008	8.50509	8.53695	8.51252	8.81417	8.25227	8.31249	8.31173	7.53655	8.3001	8.53091	8.25962	7.93862	7.79681	A0A4P8X7Y5	C-phycocyanin subunit alpha	162	FEK30_15280	FEK30_15280	phycocyanin, alpha subunit	C	Unknown	Thylakoid		No
8.43851	8.45829	8.19093	8.1618	8.54495	8.50815	8.40886	7.58646	8.19556	8.22419	8.8626	8.37702	8.13683	8.74511	7.76574	8.44335	A0A4P8X8V5	PDZ domain-containing protein	461	FEK30_13665	FEK30_13665	Peptidase family S41	M	Cytoplasmic membrane			No
2.87995	3.11376	1.37284	1.34953	3.6572	2.707	2.67468	2.10038	2.64033	2.62395	3.20787	2.90006	2.68301	3.12011	2.61366	2.7084	A0A4P8X990	ShlB/FhaC/HecB family hemolysin secretion/activation protein	608	FEK30_16455	FEK30_16455	-	S	Unknown		Sec	Yes
4.75227	4.09751	4.26958	5.42667	5.32863	5.03894	5.66466	4.63447	4.76435	4.31651	4.89758	4.82751	4.32874	4.39669	4.61992	4.29386	A0A4V1G186	Uncharacterized protein	450	FEK30_00115	FEK30_00115	-	S	Cytoplasm			No
5.29849	4.2893	4.70051	4.94246	4.6323	4.85128	5.18739	4.63195	4.58444	5.24006	6.10718	5.02539	4.74816	5.51531	4.17819	4.17954	A0A4V1G1B7	EAL domain-containing protein	868	FEK30_01895	FEK30_01895	diguanylate cyclase (GGDEF) domain	T	Cytoplasmic membrane		Sec	No
6.11394	5.74271	5.15187	4.74776	5.5111	4.95616	5.18066	5.22637	5.58087	5.12921	4.91111	5.42501	5.29861	4.93757	5.17545	4.0796	A0A4V1G1G5	Nucleoid-associated protein FEK30_04565	110	FEK30_04565	FEK30_04565	Binds to DNA and alters its conformation. May be involved in regulation of gene expression, nucleoid organization and DNA protection	S	Unknown	Cytoplasm		No
6.3972	6.33798	6.41797	6.5104	6.73676	6.76441	6.71724	6.15459	6.59492	6.99054	6.18506	6.41839	6.73863	6.39567	6.20417	6.43789	A0A4V1G1H8	Glutamine synthetase I beta	724	FEK30_05305	FEK30_05305	glutamine synthetase	S	Cytoplasm			No
4.99281	4.95562	3.31556	3.48188	3.97129	4.79629	3.93704	3.00552	3.53817	4.29146	5.19872	4.6948	2.59128	3.64781	3.40809	3.96581	A0A4V1G1I7	Probable endolytic peptidoglycan transglycosylase RlpA (EC 4.2.2.-)	288	FEK30_05795	rlpA FEK30_05795	Lytic transglycosylase with a strong preference for naked glycan strands that lack stem peptides	M	Unknown		Sec	Yes
9.96301	9.53267	10.7733	9.88787	9.56732	10.1749	9.43358	9.1009	9.67104	9.32223	10.0359	9.12661	9.49507	10.1297	8.81067	8.47652	A0A4V1G1J0	Cytochrome c	124	FEK30_05960	FEK30_05960	COG2010 Cytochrome c, mono- and diheme variants	C	Cytoplasmic membrane			No
3.04882	4.1707	4.1507	3.79078	5.00333	3.85418	4.43387	3.56006	4.16348	3.36641	5.13587	4.81042	3.35281	3.63595	3.17761	3.86159	A0A4V1G1J2	Urea ABC transporter substrate-binding protein	438	FEK30_06075	urtA FEK30_06075	ABC transporter	E	Cytoplasm		TAT lipo	No
3.58704	4.013	3.17111	1.69883	1.09349	2.74956	1.20096	2.7728	2.84502	2.52987	2.98859	1.62525	2.63838	1.59101	2.10558	1.89495	A0A4V1G1J7	non-specific serine/threonine protein kinase (EC 2.7.11.1)	556	FEK30_06380	FEK30_06380	Protein tyrosine kinase	KLT	Periplasm			Yes
5.15488	3.69316	5.09674	4.90503	5.25838	4.64032	5.24237	4.60722	5.20708	4.69916	5.58815	4.91881	5.23775	4.41855	3.91444	5.36728	A0A4V1G1K5	Glutaredoxin	109	FEK30_06815	grxD FEK30_06815	Belongs to the glutaredoxin family. Monothiol subfamily	C	Unknown			No
3.0778	4.33201	2.94718	2.25253	2.65765	2.28513	2.28986	2.71687	3.63709	2.56746	3.42714	3.03849	2.10954	3.22871	2.41286	2.55795	A0A4V1G1K9	TolC family protein	590	FEK30_07020	FEK30_07020	outer membrane efflux protein	MU	Outer membrane		TAT	Yes
6.59394	6.85969	6.19897	6.50973	6.12171	6.15145	5.85879	6.77993	6.42155	6.17067	7.74896	5.66173	5.8147	6.70734	6.15472	6.43485	A0A4V1G1M3	ATP synthase subunit alpha (EC 7.1.2.2) (ATP synthase F1 sector subunit alpha) (F-ATPase subunit alpha)	505	FEK30_07775	atpA FEK30_07775	Produces ATP from ADP in the presence of a proton gradient across the membrane. The alpha chain is a regulatory subunit	F	Cytoplasm	Thylakoid		No
5.68431	6.14045	5.17206	5.30731	4.39914	5.04865	5.27532	7.40613	5.61373	6.05378	5.48264	6.31733	5.1676	5.6528	7.06604	5.23456	A0A4V1G1P6	30S ribosomal protein S19	92	FEK30_09055	rpsS rps19 FEK30_09055	Protein S19 forms a complex with S13 that binds strongly to the 16S ribosomal RNA	J	Cytoplasm			No
8.33025	6.03332	2.5702	3.6645	3.61888	3.70603	3.40651	3.65114	3.46996	3.88603	4.48232	2.52476	3.07529	1.14744	3.67024	3.22678	A0A4V1G1Q5	Glutathione peroxidase	154	FEK30_09540	FEK30_09540	Belongs to the glutathione peroxidase family	C	Periplasm			Yes
5.35055	7.28462	7.146	7.15734	7.12972	7.35371	7.17949	7.38665	7.8262	7.2728	8.04974	7.49439	7.35318	7.05079	7.39237	6.989	A0A4V1G1R2	Porin family protein	177	FEK30_09950	FEK30_09950	Has lipid A 3-O-deacylase activity. Hydrolyzes the ester bond at the 3 position of lipid A, a bioactive component of lipopolysaccharide (LPS), thereby releasing the primary fatty acyl moiety	M	Cytoplasmic membrane		Sec	No
6.51203	6.78945	6.44375	6.34374	6.43825	6.898	6.388	5.53325	6.22708	6.71541	6.1018	6.35014	6.30699	6.03765	6.28324	6.01499	A0A4V1G1R3	DUF3747 domain-containing protein	433	FEK30_10000	FEK30_10000	Protein of unknown function (DUF3747)	S	Unknown		Sec	Yes
7.38126	6.88958	6.99887	6.77246	6.20567	6.55412	6.10394	5.21	6.01998	5.84762	6.79413	4.87069	5.56688	5.0233	5.40667	5.87693	A0A4V1G1R6	DUF4352 domain-containing protein	230	FEK30_10170	FEK30_10170	-	S	Unknown		Sec	Yes
8.38569	7.58819	7.66591	7.3178	8.31702	7.98275	7.28254	7.40611	8.04038	7.78537	6.87952	7.06721	7.65174	8.36941	7.24595	7.4232	A0A4V1G1S5	Uncharacterized protein	195	FEK30_10675	FEK30_10675	-	S	Unknown		Sec	Yes
4.5116	5.89648	6.05286	5.81705	6.43685	6.15896	6.39124	5.69197	5.45672	5.49757	6.19174	5.39214	6.06955	5.95786	6.02412	6.37058	A0A4V1G1W7	LCCL domain-containing protein	151	FEK30_13100	FEK30_13100	Histone deacetylation protein Rxt3	S	Unknown		Sec	Yes
4.93439	4.92643	5.81648	3.51837	4.35521	5.33814	4.47346	5.13973	4.81144	5.03456	5.23283	4.73782	4.83956	4.95733	3.50848	4.60328	A0A4V1G1X3	Carboxysome shell protein CcmK (Carbon dioxide-concentrating mechanism protein CcmK)	103	FEK30_13460	ccmK FEK30_13460	Carbon dioxide concentrating mechanism	CQ	Cytoplasm	Cytoplasm		No
5.68721	5.48338	5.73812	6.21217	6.50513	6.28062	5.96223	5.60209	6.16151	6.20129	5.71942	6.22304	6.03393	5.86407	5.97377	6.28978	A0A4V1G1Y9	Phycobiliprotein ApcE	886	FEK30_14335	FEK30_14335	Belongs to the phycobilisome linker protein family	G	Cytoplasmic membrane	Thylakoid		No
4.54675	6.35685	5.03417	5.10815	5.25505	5.6127	5.89963	5.31936	5.62107	5.63264	5.43368	5.72895	5.54665	5.57136	5.5975	6.44321	A0A4V1G213	SH3 domain-containing protein	201	FEK30_15675	FEK30_15675	-	S	Unknown		Sec	Yes
9.06349	9.17171	9.18586	9.00584	9.29778	9.4121	9.30298	8.47808	9.04512	9.19727	9.0701	9.49927	9.24029	9.1961	8.61475	9.27827	A0A4V1G231	DUF541 domain-containing protein	221	FEK30_11360	FEK30_11360	Protein of unknown function (DUF541)	S	Unknown			No
4.80985	6.54004	4.22079	4.71124	4.83378	4.45323	4.75753	4.13712	5.67579	5.22768	5.22009	5.28265	3.47969	5.73983	4.29981	4.74966	A0A4V1G239	TM2 domain-containing protein	415	FEK30_15930	FEK30_15930	PFAM TM2 domain	S	Unknown	Cytoplasmic membrane		No
3.30827	6.04178	4.70165	4.85741	5.09993	3.76598	5.50495	4.4414	4.25936	4.16181	5.75043	5.14897	4.95791	4.83866	4.41671	4.55691	A0A4V1G251	TonB family protein	505	FEK30_16350	FEK30_16350	PFAM Gram-negative bacterial tonB protein	M	Unknown	Periplasm		Yes

## Sheet: Supplementary Data 6
rank	protein_id	synechococcus_1	synechococcus_2	synechococcus_3
84	A0A4P8X210	9.83624	9.15319	9.11529
85	A0A4P8WXB0	15.1175	6.20348	6.71215
98	A0A4V1G1N0	9.15301	8.77657	9.02573
100	A0A4P8X1R4	8.52294	9.10843	9.1678
105	A0A4P8X355	8.8563	8.55184	8.61742
108	A0A4P8X5B2	7.78532	9.73762	8.39114
115	A0A4V1G1V0	8.98965	7.58124	8.18032
119	A0A4P8X3N0	8.99955	7.70778	7.63689
127	A0A4P8X8S9	9.56299	7.23415	7.28988
145	A0A4P8WWA7	8.20296	7.18464	7.68907
152	A0A4P8X2H3	8.71676	6.79227	6.99024
161	A0A4P8WY80	7.3717	6.96554	7.52527
162	A0A4P8X8T8	6.96026	7.99398	6.88398
165	A0A4P8X3R0	7.67141	6.84146	6.97026
167	A0A4P8X151	6.79202	7.13703	7.45615
170	A0A4V1G215	7.81781	6.36213	7.06829
171	A0A4P8X2H9	7.26732	6.77431	7.18172
176	A0A4P8X615	8.07561	6.39994	6.54181
181	A0A4P8X1W8	7.67688	6.46197	6.5913
183	A0A4P8X334	7.55644	6.3003	6.80565
185	A0A4P8X1X2	8.83214	5.51664	6.28237
186	A0A4P8WXP4	7.69739	6.34782	6.56083
189	A0A4P8X3K3	7.75608	6.51784	6.10613
200	A0A4P8X605	8.62965	5.27645	5.72796
202	A0A4P8X168	5.99427	6.53865	6.76509
204	A0A4P8X575	6.84405	5.97489	6.14602
205	A0A4P8WXK6	4.34276	7.04799	7.56152
209	A0A4P8X882	8.6153	5.57562	4.5126
213	A0A4V1G222	5.04567	6.70104	6.51627
215	A0A4P8X352	6.05919	5.83963	6.28007
216	A0A4P8X3X0	7.68999	5.0119	5.39385
217	A0A4P8X3F9	6.4273	5.62049	5.98593
218	A0A4P8X3G2	7.67587	5.77566	4.48685
219	A0A4P8X155	5.97521	5.75261	6.18547
226	A0A4P8X2H5	5.73219	5.67006	6.18295
227	A0A4P8X2D9	7.31767	4.90706	5.26697
228	A0A4P8WWP2	7.14029	4.98661	5.29543
231	A0A4P8X390	7.04017	5.01857	4.9051
232	A0A4P8X0U7	6.52411	5.10086	5.31893
235	A0A4V1G1X7	5.28457	5.36762	5.68585
238	A0A4P8X2G1	6.31059	4.58656	5.13876
241	A0A4V1G1X5	6.64758	5.06564	4.18629
244	A0A4P8X063	6.88897	4.52751	4.23141
245	A0A4P8X2E0	5.38746	5.83011	4.19757
246	A0A4P8X233	7.61641	4.39955	3.30888
247	A0A4P8WXJ3	4.15241	5.07339	5.50655
248	A0A4P8WWW5	4.60025	5.8631	4.04572
249	A0A4P8WWZ7	4.52637	5.10427	4.82589
	A0A4P8X1R5	4.61595	5.03662	4.71866
251	A0A4P8X147	3.36728	5.9154	4.85895
252	A0A4P8X923	5.06635	4.25154	4.7305
253	A0A4P8X0N2	6.59867	4.01193	3.3391
254	A0A4P8X0K0	5.70642	4.22506	3.90337
255	A0A4P8X2K0	4.85456	4.55149	4.41869
256	A0A4P8X0U0	2.61167	5.47059	5.08784
257	A0A4P8WYF5	5.55699	4.20141	3.19176
258	A0A4P8WWS0	3.38277	3.03784	5.04502
259	A0A4P8X3L8	2.88795	4.00602	4.28856
261	A0A4P8WWD7	4.4449	3.66635	2.75326

## Sheet: Supplementary Data 7
rank	protein_id	microplate_1	microplate_2	microplate_3	microplate_4	microplate_5	microplate_6	microplate_7	microplate_8	microplate_9	microplate_10	microplate_11	microplate_12	microplate_13	microplate_14	microplate_15	microplate_16
89	A0A4P8WYK3	7.27669	6.74202	7.1509	6.96008	6.79266	6.82392	6.5585	4.87714	6.79059	6.40979	7.73633	7.21962	6.88923	7.10585	4.4818	7.37036
101	A0A4P8X142	3.79471	5.68018	3.76626	6.34863	5.60646	5.00002	5.49743	12.8455	10.5696	8.13204	7.2967	6.91051	1.74428	6.90886	5.64848	7.7023
128	A0A4P8X4L9	7.04494	5.7123	5.39934	4.91949	4.61298	6.07156	6.09739	6.58008	5.71368	4.91363	6.50612	5.80857	5.67404	5.82131	5.70536	5.77022
133	A0A4P8WZZ6	5.80683	6.48751	5.18834	5.34567	5.22796	5.54382	5.87195	4.56374	5.68081	6.23136	5.49821	6.22507	4.87608	6.62374	5.49751	6.5556
143	A0A4P8WYZ4	5.32353	6.0592	6.24576	7.00046	4.82934	5.14495	4.78425	4.95624	2.09577	7.09868	4.95719	7.67373	4.86018	6.02076	4.92391	6.53214
147	A0A4P8X310	4.72623	8.84489	5.78957	4.95915	7.46565	6.51707	6.67432	4.9521	2.60941	6.67923	9.23543	4.75378	2.31871	2.75402	4.6657	2.34304
153	A0A4P8X158	5.87614	5.9508	4.82944	5.15719	5.32122	4.12438	4.56044	5.75178	5.07309	5.80931	4.74555	5.33377	4.34144	5.00993	4.89128	5.32377
156	A0A4P8WXD5	4.78745	4.69592	5.32718	5.31163	5.89385	5.0521	4.78875	4.15171	4.98056	5.51917	5.47837	5.08201	5.12865	5.30602	4.28354	5.35999
157	A0A4P8X4G5	4.39652	3.91998	4.99571	4.426	5.43487	4.93376	5.65463	5.8831	5.28159	5.27429	5.53044	4.64206	4.97257	4.2482	6.15878	4.56796
164	A0A4P8WXL3	4.1006	4.91601	5.42542	4.51692	5.54207	5.30367	4.0515	4.69364	4.85608	4.99996	4.93944	5.05835	5.90899	4.9784	4.55672	4.66529
170	A0A4P8WXX9	4.04714	6.14627	3.71861	4.51265	5.11705	5.5296	4.70898	5.54122	4.32136	4.9028	6.3408	5.05311	3.74445	4.49411	4.87375	4.83845
174	A0A4P8X515	4.69752	4.44533	5.23974	4.65326	4.93993	4.52585	4.85583	5.2033	4.81656	4.385	5.34715	5.21884	4.09151	4.65047	4.64994	4.66615
176	A0A4P8WZ77	4.36943	4.80589	5.38926	5.20993	4.72439	4.86648	4.9923	3.32885	4.38497	5.31654	4.79324	4.84559	4.96713	5.13182	4.19878	4.81667
180	A0A4V1G186	4.75227	4.09751	4.26958	5.42667	5.32863	5.03894	5.66466	4.63447	4.76435	4.31651	4.89758	4.82751	4.32874	4.39669	4.61992	4.29386
181	A0A4P8WYK6	6.89883	6.46567	5.70133	5.34456	5.91561	5.4725	4.88821	5.33172	3.08051	3.00635	4.90279	2.7527	4.08368	4.29259	3.36398	4.14151
183	A0A4P8WWX6	4.96089	4.16765	4.98677	4.71171	4.13316	4.56081	4.48598	4.42052	5.05576	5.44428	5.66768	4.45417	4.90654	4.45943	4.55884	3.97728
186	A0A4P8X5Y7	5.47514	5.71319	4.87657	4.33023	4.46761	4.9168	4.74646	4.55429	4.35774	4.52811	5.68488	4.32085	3.8749	3.91691	4.46085	4.3783
189	A0A4P8X1L5	3.95547	4.81003	3.64364	5.11894	4.26046	5.22994	4.63031	4.37899	4.48471	4.84153	5.79115	4.28417	4.1592	3.15937	4.70993	4.58382
190	A0A4P8X2G6	3.73497	4.29052	4.37174	4.93282	5.05392	4.37896	4.59513	4.38951	4.27506	4.67983	5.75178	4.20496	4.32313	4.40049	4.05401	4.30331
191	A0A4P8X3P1	4.76608	4.22058	4.39357	5.04339	4.89805	4.60815	4.5973	2.83555	2.80495	5.37426	5.88023	4.66676	4.96819	3.9296	3.85359	4.44082
193	A0A4P8X212	5.58322	4.91348	3.668	4.48804	4.35255	4.67553	4.24664	3.91557	3.28066	4.39889	5.68869	4.89487	4.37987	4.66691	3.98003	3.80512
197	A0A4P8X2C9	4.62827	4.05956	4.92818	3.05421	4.33449	3.47796	4.19756	3.59594	4.62838	4.79665	5.11213	5.09391	4.14166	4.80857	4.2005	3.7527
199	A0A4P8WYC8	4.23104	5.10585	3.15279	4.39402	5.24303	4.31415	4.22335	3.75996	4.82895	4.40439	4.73243	1.79502	4.33159	5.43111	3.4155	4.63988
202	A0A4P8WXG8	3.80363	3.92465	3.58741	4.62279	3.3838	4.01168	4.06587	3.24225	4.37394	4.52896	5.27993	4.4273	4.2417	4.44719	3.8123	4.17531
206	A0A4P8X3P3	4.05705	4.87559	3.93975	4.4161	3.20599	4.07178	2.91423	3.66553	4.33277	5.16906	5.49258	3.67332	3.55665	3.98647	3.13543	4.25877
208	A0A4P8X371	4.55	2.5614	4.21028	3.33706	4.93576	4.60634	3.92413	3.24461	4.21519	4.45956	4.84909	4.01337	3.80602	4.00011	3.82801	3.95967
209	A0A4P8WZR0	4.15088	1.97422	3.00137	3.37409	4.22371	4.37641	4.15875	3.62434	4.349	5.49475	5.17393	4.15768	3.30205	5.18609	3.4332	4.04227
210	A0A4V1G1I7	4.99281	4.95562	3.31556	3.48188	3.97129	4.79629	3.93704	3.00552	3.53817	4.29146	5.19872	4.6948	2.59128	3.64781	3.40809	3.96581
217	A0A4V1G1Q5	8.33025	6.03332	2.5702	3.6645	3.61888	3.70603	3.40651	3.65114	3.46996	3.88603	4.48232	2.52476	3.07529	1.14744	3.67024	3.22678
219	A0A4P8WYY1	5.18908	3.3423	3.13011	3.6086	3.47372	3.54093	3.76839	3.36733	3.81506	3.54244	6.24976	3.53934	2.8827	5.62265	2.00499	2.87556
221	A0A4P8X1D0	4.80028	4.92012	3.49717	2.79921	2.39277	2.50203	3.98224	3.34928	4.63908	3.91209	5.93048	3.72755	3.54055	3.75169	2.55175	3.25758
222	A0A4P8X110	4.87476	4.53393	3.49278	3.66498	3.96672	3.73549	3.77362	3.28137	2.88251	3.50097	5.53622	1.91391	3.10505	3.96573	3.63464	3.59579
227	A0A4P8X4C6	2.81883	3.49152	0.901441	1.61197	4.12456	2.78163	3.74637	3.69426	3.6642	4.38099	4.87837	3.89904	4.37675	4.93504	4.64225	4.30904
228	A0A4P8WXM0	3.9127	4.46696	2.4545	3.43375	4.54429	3.16509	3.73124	2.90381	2.80767	2.46324	5.66561	3.53426	3.14106	4.54713	1.82621	4.9617
229	A0A4P8X5E8	4.32071	4.51099	3.17763	1.95291	5.53982	2.56301	1.99384	3.4576	4.26592	3.48054	4.99248	4.00665	3.39571	2.34041	3.98229	3.53828
230	A0A4P8X3B5	4.39112	3.85017	2.69811	3.46769	4.19352	2.76668	2.01655	2.43744	4.79273	2.99793	5.93048	3.26614	2.10279	4.41127	2.88295	4.52333
231	A0A4P8X1R1	3.86471	6.15666	2.77208	3.87618	3.12745	2.74471	3.72665	2.95901	3.58079	2.46424	3.42714	3.56898	3.12635	2.18353	3.56772	3.31178
234	A0A4P8X2J3	3.40115	3.7657	2.72607	3.06555	3.85224	3.206	2.1547	3.29957	3.60612	2.66908	4.51917	4.29473	3.76997	4.02678	2.9589	2.61103
235	A0A4P8WZ67	3.55154	4.04462	1.42379	1.92618	3.6411	2.4028	2.1679	3.38955	3.06626	2.85053	7.36178	3.41415	4.19791	3.25293	3.04706	3.61761
237	A0A4P8X263	3.36602	4.38269	2.01067	3.14776	2.75716	2.46464	2.08356	4.76324	2.17074	3.94907	5.14346	3.55144	0.4862	3.45475	4.06551	3.3286
239	A0A4P8X001	2.77463	3.48737	2.7224	3.03041	2.88862	2.84075	1.13289	2.55463	2.88547	4.28497	5.61121	1.75797	2.66098	3.76625	2.67915	3.10239
242	A0A4P8X128	2.69174	4.33201	2.11443	2.41608	3.66591	2.63263	0.584155	2.72021	4.13936	1.29136	2.98859	3.23838	3.45628	2.01062	1.31072	2.50052
243	A0A4P8WY62	3.63338	3.72379	1.53618	1.09545	3.36834	3.85238	0.78221	2.65986	3.04537	1.42143	2.98859	2.68129	2.32843	3.00427	0.669857	2.71584
244	A0A4P8WX00	0.391409	3.51708	1.92522	3.94879	2.78191	2.26558	3.85465	2.91159	2.99612	1.85788	0.361575	2.84194	3.35696	2.56885	2.21686	1.19572
246	A0A4P8WYM8	2.8271	4.16902	2.69523	1.03794	2.49417	2.41135	2.96126	2.81352	2.48776	1.58458	1.67508	1.36476	2.87718	2.41418	2.30149	1.94902
248	A0A4P8WXW7	1.19841	3.67211	2.41111	0.362776	1.30597	2.2171	2.02095	1.23692	3.00227	1.97342	1.67508	1.66855	3.92091	1.60632	-0.337392	2.37209

## Sheet: Supplementary Data 8
synechocystis_1	synechocystis_2	synechocystis_3	synechocystis_4	protein_id	protein_name	length_aa	locus_tag_kaz	gene_name	desc_eggnog	cog	psortb_loc	uniprot_loc	signalp	secreted	uniprot_kaz
13.8095	14.9499	15.6028	18.0197	AGF52912.1	hypothetical protein	153	sll0588	MYO_126830	-	-	Unknown		Sec	Yes	Q55862
13.7647	15.5057	15.9324	16.9894	AGF52883.1	periplasmic iron-binding protein	346	slr0513	MYO_126540	Bacterial extracellular solute-binding protein	P	Periplasm		TAT	Yes	Q55835
14.275	14.8722	15.7545	16.0972	AGF50729.1	iron-regulated protein	591	sll1009	frpC	Haemolysin-type calcium-binding repeat (2 copies)	Q	Extracellular		NA	Yes	P73019
13.0624	14.7259	15.426	16.0944	AGF51294.1	hypothetical protein	130	sll0872	MYO_110400	-	-	Unknown		NA	No	P73565
13.0514	14.4969	14.9841	15.5043	AGF50748.1	FKBP-type peptidyl-prolyl cis-trans isomerase	201	slr1761	ytfC	FKBP-type peptidyl-prolyl cis-trans isomerase	O	Periplasm		NA	Yes	P73037
14.699	15.6105	16.4076	9.74496	AGF51439.1	general secretion pathway protein G	168	sll1694	hofG_2	Type IV pilin-like G and H, putative	U	Cytoplasmic Membrane		Pilin	No	P73704
12.6856	13.482	14.3967	15.8665	AGF52669.1	hypothetical protein	208	sll0394	MYO_124390	-	-	Unknown		Sec	Yes	Q55735
12.9223	14.0926	14.36	14.6813	AGF50659.1	hypothetical protein	255	sll0645	MYO_13980	Domain of Unknown Function (DUF928)	S	Unknown		Sec	Yes	P72952
14.2296	14.3562	13.6633	13.4395	AGF53273.1	transforming growth factor induced protein	180	sll1483	MYO_130540	Four repeated domains in the Fasciclin I family of proteins, present in many other contexts.	M	Unknown		Sec	Yes	P74615
12.0812	13.8354	14.3538	14.3282	AGF52341.1	hypothetical protein	170	sll0293	MYO_121020	Tfp pilus assembly protein FimV	NU	Unknown		Sec	Yes	Q55547
14.3203	13.5651	14.1722	12.4895	AGF50922.1	phycocyanin b subunit	172	sll1577	cpcB	Phycobilisome protein	C	Unknown	Thylakoid	NA	No	Q54714
13.5154	13.5577	14.3216	12.9893	AGF51562.1	allophycocyanin a chain	161	slr2067	apcA	Light-harvesting photosynthetic bile pigment-protein from the phycobiliprotein complex. Allophycocyanin has a maximum absorption at approximately 650 nanometers	O	Unknown	Thylakoid	NA	No	Q01951
11.5069	13.314	13.5351	14.8766	AGF52451.1	hypothetical protein	297	sll0319	MYO_122130	Protein of unknown function (DUF3747)	M	Unknown		Sec	Yes	P74789
11.5528	12.7402	13.3847	14.9952	AGF50400.1	peptidyl-prolyl cis-trans isomerase B	246	sll0227	ppiB	PPIases accelerate the folding of proteins. It catalyzes the cis-trans isomerization of proline imidic peptide bonds in oligopeptides	O	Periplasm		Sec lipo	Yes	P72704
11.5777	12.7839	13.1734	15.039	AGF51683.1	hypothetical protein	143	slr2101	MYO_114320	Cupin domain	S	Unknown		Sec lipo	Yes	P73929
11.7164	13.3027	13.7153	13.2278	AGF51187.1	carboxyl-terminal protease	423	slr1751	prc	tail specific protease	M	Cytoplasmic Membrane		NA	No	P73458
11.1351	12.7933	13.4257	14.6069	AGF51091.1	hypothetical protein	107	slr2071	MYO_18330	-	-	Unknown		Sec	Yes	P73371
11.0661	12.7215	13.1259	14.1604	AGF52292.1	hypothetical protein	482	slr1940	MYO_120520	-	-	Unknown		Sec	Yes	P74500
11.0476	12.4713	12.8588	14.5447	AGF52901.1	hypothetical protein	143	sll0595	MYO_126720	-	-	Unknown		Sec	Yes	Q55853
11.3122	12.3168	12.5653	14.1481	AGF50823.1	hypothetical protein	145	sll1837	MYO_15630	Protein of unknown function (DUF1036)	S	Unknown		Sec	Yes	P73107
12.4567	13.5429	13.8507	10.3123	AGF52383.1	hypothetical protein	4787	NA	MYO_121440	#N/A	#N/A	Extracellular		NA	Yes
10.3851	11.9054	12.1456	14.0699	AGF51472.1	N-acetylmuramoyl-L-alanine amidase	649	slr1744	amiA_3	Ami_3	M	Unknown		Sec	Yes	P73736
11.4509	12.2857	12.7049	12.0324	AGF52201.1	cytochrome c550	160	sll0258	psbV	Low-potential cytochrome c that plays a role in the oxygen-evolving complex of photosystem II	C	Cytoplasmic Membrane	Thylakoid	Sec	No	Q55013
9.1522	11.2266	12.9388	14.6777	AGF52334.1	hypothetical protein	106	slr0333	MYO_120950	Bacterial SH3 domain	T	Unknown		Sec	Yes	Q55541
11.3622	12.0625	12.4929	11.9478	AGF50842.1	hypothetical protein	339	sll0997	MYO_15830	Wd-40 repeat	S	Periplasm	Thylakoid	Sec lipo	No	P73126
11.5438	10.7175	11.7701	13.6612	AGF50921.1	phycocyanin a subunit	162	sll1578	cpcA	Phycobilisome protein	C	Unknown	Thylakoid	NA	No	Q54715
12.1988	11.7689	12.0464	11.5064	AGF51563.1	allophycocyanin b chain	161	slr1986	apcB	Light-harvesting photosynthetic bile pigment-protein from the phycobiliprotein complex. Allophycocyanin has a maximum absorption at approximately 650 nanometers	O	Unknown	Thylakoid	NA	No	Q01952
10.2266	11.781	11.9585	13.4486	AGF50879.1	dienelactone hydrolase	246	sll1298	clcD	Dienelactone hydrolase family	Q	Unknown		NA	No	P73163
9.68298	11.8974	12.0372	13.4102	AGF51333.1	hypothetical protein	268	sll1785	MYO_110790	Oxalate decarboxylase	G	Unknown		Sec	Yes	P73600
9.9639	11.6748	12.0527	13.2291	AGF53432.1	hypothetical protein	3797	slr5005	MYO_260	#N/A	#N/A	Extracellular		NA	Yes	Q6ZEX5
9.82584	11.3865	12.0281	13.1277	AGF50506.1	outer membrane 72K protein	266	sll1667	mom72	Tetratricopeptide repeat	S	Unknown		Sec	Yes	P72802
10.2067	11.3237	11.6201	13.1748	AGF52335.1	hypothetical protein	110	slr0334	MYO_120960	-	-	Unknown		Sec lipo	Yes	Q55542
10.5212	12.2434	12.149	11.381	AGF50827.1	hypothetical protein	265	sll1835	MYO_15670	Curli production assembly/transport component CsgG	M	Unknown		Sec	Yes	P73111
9.8798	11.7877	12.202	12.2899	AGF53267.1	hypothetical protein	106	slr1576	MYO_130480	-	-	Unknown		Sec	Yes	P74609
11.6008	11.417	12.0597	10.8401	AGF50377.1	photosystem I subunit II	141	slr0737	psaD	PsaD	S	Cytoplasmic Membrane		NA	No	P19569
9.1166	10.8968	11.3217	14.4911	AGF51138.1	hypothetical protein	630	slr1841	MYO_18810	Carbohydrate-selective porin, OprB family	M	Outer membrane		Sec	Yes	P73409
9.66529	10.8471	11.0287	14.171	AGF52343.1	hypothetical protein	643	slr0168	MYO_121040	Multicopper oxidase	Q	Outer membrane		NA	Yes	Q55549
10.1469	12.1163	12.3234	11.0886	AGF52460.1	hypothetical protein	314	sll0314	MYO_122220	tetratricopeptide	S	Unknown		Sec	Yes	Q55648
10.2927	12.2404	12.8447	10.2041	AGF51479.1	hypothetical protein	197	sll0858	MYO_112260	Heavy-metal resistance	NPTU	Unknown	Periplasm	Sec	Yes	P73742
11.5714	11.2311	12.0635	10.5625	AGF50808.1	phycobilisome rod-core linker polypeptide CpcG	249	slr2051	cpcG_1	Phycobilisome Linker polypeptide	G	Cytoplasmic Membrane	Thylakoid	NA	No	P73093
9.62574	10.8588	11.0452	13.2728	AGF52230.1	integrin alpha subunit domain-like protein	4199	slr0408	MYO_119890	Domain of unknown function (DUF4114)	G	Extracellular		NA	Yes	P74440
10.339	12.2892	12.6098	9.25608	AGF50924.1	hypothetical protein	274	slr1704	MYO_16660	multi-organism process	U	Cytoplasmic Membrane		Sec	No	P73207
9.09831	11.234	11.2322	12.8214	AGF50855.1	integrin alpha-subunit domain-like protein	3972	slr1028	MYO_15970	Domain of unknown function (DUF4114)	Q	Cytoplasmic Membrane		NA	No	P73139
9.12564	11.3236	11.1823	12.6029	AGF50403.1	hypothetical protein	298	sll0224	MYO_11360	Bacterial periplasmic substrate-binding proteins	ET	Periplasm		Sec	Yes	P72707
9.84032	10.8802	10.9646	12.415	AGF53094.1	bicarbonate transporter	452	slr0040	cmpA	NMT1-like family	P	Cytoplasmic Membrane	Cytoplasmic membrane	TAT lipo	No	Q55460
8.91372	11.1864	11.1563	12.7082	AGF51327.1	beta transducin-like protein	326	slr1409	MYO_110730	WD40 repeats	S	Unknown		Sec	Yes	P73594
9.94641	10.8405	11.3683	11.6622	AGF50933.1	hypothetical protein	243	sll1570	MYO_16750	transport	G	Cytoplasmic Membrane		Sec	No	P73217
10.6485	10.4774	11.4193	10.8491	AGF52071.1	photosystem I subunit IV	74	ssr2831	psaE	Stabilizes the interaction between PsaC and the PSI core, assists the docking of the ferredoxin to PSI and interacts with ferredoxin-NADP oxidoreductase	S	Cytoplasmic Membrane	Thylakoid	NA	No	P12975
	10.7901	10.585	12.7329	AGF52739.1	endo-1,4-beta-glucanase	1070	slr0897	MYO_125090	CBD_II	G	Extracellular		NA	Yes	Q55365
9.25797	10.5139	10.4912	12.614	AGF52889.1	arabinofuranosidase	177	slr0518	abfB	Alpha-L-arabinofuranosidase B (ABFB) domain	G	Unknown		Sec	Yes	Q55841
10.0422	10.9206	11.2254	10.24	AGF52222.1	nitrogen regulatory protein P-II	112	ssl0707	glnB	Belongs to the P(II) protein family	K	Cytoplasmic Membrane		NA	No	Q55247
9.4532	10.7939	10.5212	11.5875	AGF53256.1	beta transducin-like protein	348	sll1491	MYO_130370	Anaphase-promoting complex subunit 4 WD40 domain	S	Cytoplasmic Membrane		Sec	No	P74598
9.21716	10.7594	10.9424	11.2898	AGF51328.1	beta transducin-like protein	334	slr1410	MYO_110740	WD40 repeats	S	Unknown		Sec	Yes	P73595
9.89464	11.6638	11.9423	8.70228	AGF52767.1	hypothetical protein	286	slr0924	MYO_125370	Tic22-like family	S	Cytoplasmic Membrane		NA	No	Q55386
10.8941	10.8152	11.2166	9.25509	AGF50920.1	phycocyanin associated linker protein	273	sll1579	cpcC_2	CpcD/allophycocyanin linker domain	H	Cytoplasmic Membrane	Thylakoid	NA	No	P73204
8.80555	10.9934	11.2535	11.0594	AGF51415.1	hypothetical protein	301	slr2144	MYO_111610	-	-	Unknown		NA	No	P73681
9.31887	10.539	10.6045	11.2904	AGF52818.1	hypothetical protein	291	slr0841	MYO_125890	META domain	O	Extracellular		Sec	Yes	Q55426
9.82959	9.9063	10.74	10.9785	AGF51796.1	photosystem I subunit III	165	sll0819	psaF	Photosystem I reaction centre subunit III	S	Cytoplasmic Membrane		Sec	No	P29256
10.3894	10.1328	10.6405	10.0481	AGF52009.1	protein synthesis elongation factor Tu	399	sll1099	tufA	This protein promotes the GTP-dependent binding of aminoacyl-tRNA to the A-site of ribosomes during protein biosynthesis	J	Cytoplasm	Cytoplasm	NA	No	P74227
10.7734	8.97822	10.4732	10.9705	AGF51043.1	cytochrome c553	120	sll1796	petJ	Functions as an electron carrier between membrane-bound cytochrome b6-f and photosystem I in oxygenic photosynthesis	C	Periplasm	Thylakoid	Sec	No	P46445
10.0998	10.2241	10.7229	10.1411	AGF51105.1	50S ribosomal protein L12	128	sll1746	rpl12	Forms part of the ribosomal stalk which helps the ribosome interact with GTP-bound translation factors. Is thus essential for accurate translation	J	Periplasm		NA	Yes	P23349
9.0119	10.7502	11.1064	10.1536	AGF53340.1	hypothetical protein	280	slr1668	MYO_131210	Pili and flagellar-assembly chaperone, PapD N-terminal domain	NU	Unknown		NA	No	P74673
8.48563	10.6239	11.286	10.6145	AGF52684.1	hypothetical protein	227	slr0420	MYO_124540	-	-	Unknown		NA	No	Q55747
10.5393	10.2102	10.792	9.12999	AGF51126.1	P700 apoprotein subunit Ia	751	slr1834	psaA	PsaA and PsaB bind P700, the primary electron donor of photosystem I (PSI), as well as the electron acceptors A0, A1 and FX	C	Cytoplasmic Membrane	Thylakoid	NA	No	P29254
9.39602	9.89964	10.0739	11.0815	AGF52395.1	hypothetical protein	459	slr0380	MYO_121560	CHAT domain	U	Cytoplasmic Membrane		Sec	No	Q55594
10.6329	10.0442	10.9102	8.61657	AGF52332.1	photosystem I subunit VII	81	ssl0563	psaC	essential for photochemical activity. FB is the terminal electron acceptor of PSI, donating electrons to ferredoxin. The C-terminus interacts with PsaA B D and helps assemble the protein into the PSI complex. Required for binding of PsaD and PsaE to PSI. PSI is a plastocyanin cytochrome c6- ferredoxin oxidoreductase, converting photonic excitation into a charge separation, which transfers an elec…	C	Cytoplasmic Membrane	Thylakoid	NA	No	P32422
9.23113	10.0709	10.4198	10.3733	AGF52176.1	negative aliphatic amidase regulator	446	slr0447	amiC	Periplasmic binding protein domain	E	Cytoplasm		TAT lipo	No	P74390
8.08247	10.2897	10.3675	11.2442	AGF51330.1	hypothetical protein	335	sll1306	MYO_110760	Polysaccharide deacetylase	G	Cytoplasm		TAT	No	P73597
8.21598	10.072	10.4876	11.1425	AGF52352.1	virginiamycin B hydrolase Vgb	352	sll0173	MYO_121130	Inactivates the type B streptogramin antibiotics by linearizing the lactone ring at the ester linkage, generating a free phenylglycine carboxylate and converting the threonyl moiety into 2-amino-butenoic acid	V	Cytoplasm		Sec	No	Q55557
10.4913	10.1781	10.5741	8.60495	AGF53183.1	glyceraldehyde-3-phosphate dehydrogenase (NADP+)(phosphorylating)	337	sll1342	gap2	Glyceraldehyde 3-phosphate dehydrogenase, NAD binding domain	F	Cytoplasm	Cytoplasm	NA	No	P80505
10.4865	10.1445	10.5082	8.69649	AGF50919.1	phycocyanin associated linker protein	291	sll1580	cpcC_1	CpcD/allophycocyanin linker domain	H	Cytoplasmic Membrane	Thylakoid	NA	No	P73203
10.099	9.62592	10.3897	9.61808	AGF51564.1	phycobilisome LC linker polypeptide	67	ssr3383	apcC	Rod linker protein, associated with allophycocyanin. Linker polypeptides determine the state of aggregation and the location of the disk-shaped phycobiliprotein units within the phycobilisome and modulate their spectroscopic properties in order to mediate a directed and optimal energy transfer (By similarity)	O	Unknown	Thylakoid	NA	No	Q01950
8.17923	9.86384	9.40579	12.1468	AGF53190.1	hypothetical protein	187	sll1338	MYO_129640	-	-	Unknown		Sec	Yes	P74534
9.65553	9.40586	9.91879	10.5244	AGF51099.1	10kD chaperonin	103	slr2075	groES	Binds to Cpn60 in the presence of Mg-ATP and suppresses the ATPase activity of the latter	O	Cytoplasm	Cytoplasm	NA	No	Q05971
8.60739	10.4986	10.5252	9.62966	AGF51376.1	hypothetical protein	382	sll1762	MYO_111220	Bacterial periplasmic substrate-binding proteins	ET	Cytoplasm		NA	No	P73643
7.99831	10.2129	10.4616	10.2826	AGF53553.1	hypothetical protein	156	slr5126	MYO_21270	#N/A	#N/A	Unknown		NA	No	Q6ZEK4
9.88851	9.57122	10.2399	9.25058	AGF51709.1	hypothetical protein	110	slr1513	MYO_114580	Belongs to the P(II) protein family	E	Cytoplasm	Thylakoid	NA	No	P73954
7.85492	9.31466	9.38455	12.1661	AGF50819.1	hypothetical protein	591	slr1908	MYO_15590	Carbohydrate-selective porin, OprB family	M	Outer membrane		Sec	Yes	P73103
7.02508	10.2632	9.62981	11.7792	AGF51695.1	hypothetical protein	156	sll1426	MYO_114440	-	-	Unknown		Sec	Yes	P73941
8.24404	10.427	10.6081	8.99437	AGF51329.1	hypothetical protein	175	sll1307	MYO_110750	Haem-degrading	S	Unknown		Sec	Yes	P73596
8.69549	10.2825	10.185	9.09016	AGF50938.1	hypothetical protein	261	slr2005	MYO_16800	Beta-lactamase superfamily domain	S	Unknown		TAT	Yes	P73222
9.86108	9.44761	9.67786	9.25307	AGF51876.1	hypothetical protein	317	slr1963	MYO_116280	Nuclear transport factor 2 (NTF2) domain	S	Cytoplasmic Membrane	Thylakoid	NA	No	P74102
8.13502	9.04161	9.60856	11.1968	AGF52406.1	hypothetical protein	204	slr0769	MYO_121670	L,D-transpeptidase catalytic domain	S	Cytoplasmic Membrane		Sec	No	Q55604
7.74031	10.352	10.188	9.5486	AGF51502.1	hypothetical protein	294	sll0837	MYO_112490	Tetratricopeptide repeat	S	Unknown		Sec	Yes	P73762
7.83482	9.31284	9.30468	11.2306	AGF53312.1	hypothetical protein	1771	sll0723	MYO_130930	#N/A	#N/A	Extracellular		NA	Yes	P74647
9.73638	9.26618	9.73494	8.78718	AGF50424.1	ATP synthase a subunit	503	sll1326	atpA	Produces ATP from ADP in the presence of a proton gradient across the membrane. The alpha chain is a regulatory subunit	F	Cytoplasm	Thylakoid	NA	No	P27179
8.16758	10.5016	9.1967	9.65829	AGF53234.1	hypothetical protein	262	sll0623	MYO_130140	-	-	Unknown		Sec lipo	Yes	P74577
9.99586	9.84927	10.7434	6.91867	AGF51824.1	hypothetical protein	109	slr0821	MYO_115750	ThiS family	H	Unknown		NA	No	P74060
9.26301	9.0599	9.72124	9.36335	AGF50745.1	glutamate--ammonia ligase	473	slr1756	glnA	Glutamine synthetase, catalytic domain	E	Cytoplasm	Cytoplasm	NA	No	P77961
7.9424	9.91295	10.1647	9.33736	AGF52942.1	hypothetical protein	185	slr0112	MYO_127140	-	-	Unknown		Sec	Yes	Q55888
9.12698	8.60262	9.51869	9.97883	AGF51464.1	membrane protein	189	sll1621	MYO_112100	Redoxin	O	Unknown		NA	No	P73728
9.27131	8.9534	9.16296	9.83685	AGF51775.1	ATP synthase b subunit	483	slr1329	atpB	Produces ATP from ADP in the presence of a proton gradient across the membrane. The catalytic sites are hosted primarily by the beta subunits	F	Cytoplasm	Thylakoid	NA	No	P26527
9.84964	9.44025	9.67313	8.2349	AGF50536.1	photosystem II 12 kD extrinsic protein	131	sll1194	psbU	Stabilizes the structure of photosystem II oxygen- evolving complex (OEC), the ion environment of oxygen evolution and protects the OEC against heat-induced inactivation	L	Cytoplasmic Membrane	Thylakoid	Sec	No	Q55332
8.13107	9.6948	9.6332	9.71861	AGF52298.1	hypothetical protein	538	slr1944	MYO_120580	Alpha/beta hydrolase of unknown function (DUF1400)	S	Cytoplasmic Membrane		Sec	No	P74506
8.48248	8.6909	8.74488	11.1655	AGF53022.1	hypothetical protein	140	slr0699	MYO_127940	#N/A	#N/A	Unknown		Sec	Yes	Q55961
7.66533	8.19272	8.99896	12.2086	AGF51883.1	hypothetical protein	252	sll1891	MYO_116350	#N/A	#N/A	Unknown		Sec	Yes	P74109
8.63143	10.0835	10.2917	7.88684	AGF50953.1	hypothetical protein	360	slr2017	MYO_16950	pilus assembly protein PilW	NU	Unknown		NA	No	P73237
7.66127	9.21639	9.24309	10.7649	AGF52486.1	hypothetical protein	175	slr0013	MYO_122520	Domain of unknown function (DUF4330)	S	Unknown		Pilin	No	Q55671
7.84853	8.82423	9.68881	10.4513	AGF51581.1	hypothetical protein	96	ssr3402	MYO_113290	-	-	Unknown		Sec	Yes	P73836
7.4142	9.44225	9.46401	10.3658	AGF51321.1	hypothetical protein	352	sll1315	MYO_110670	WD40 repeats	S	Cytoplasmic Membrane		Sec	No	P73588
8.65854	9.50155	10.1691	8.34371	AGF52215.1	hypothetical protein	155	sll0359	MYO_119730	AbrB-like transcriptional regulator	K	Cytoplasm		NA	No	P74426
7.4378	9.42786	9.43814	10.3599	AGF51239.1	hypothetical protein	394	sll1358	MYO_19830	Cupin	G	Cytoplasm		Sec	No	P73510
7.40584	9.25847	9.59427	10.3995	AGF53040.1	hypothetical protein	402	slr0708	MYO_128120	-	-	Cytoplasmic Membrane		NA	No	Q55972
9.96427	8.96036	9.74343	7.94864	AGF51488.1	photosystem II D2 protein	352	sll0849	psbD	Photosystem II (PSII) is a light-driven water plastoquinone oxidoreductase that uses light energy to abstract electrons from H(2)O, generating O(2) and a proton gradient subsequently used for ATP formation. It consists of a core antenna complex that captures photons, and an electron transfer chain that converts photonic excitation into a charge separation. The D1 D2 (PsbA PsbA) reaction center he…	C	Cytoplasmic Membrane	Thylakoid	NA	No	P09192
7.72262	8.76882	9.23386	10.8895	AGF51951.1	cytochrome b6/f complex iron-sulfur subunit	133	sll1182	petC_2	Rieske [2Fe-2S] domain	C	Periplasm		Sec lipo	Yes	P74174
8.63497	9.10882	9.5939	9.18681	AGF50307.1	photosystem II 13 kD protein	112	sll1398	psb13	Psb28 protein	S	Cytoplasmic Membrane	Thylakoid	NA	No	Q55356
9.10474	8.50605	9.07727	9.7221	AGF52163.1	photosystem II manganese-stabilizing polypeptide	274	sll0427	psbO	Manganese-stabilising protein / photosystem II polypeptide	S	Unknown	Thylakoid	Sec	No	P10549
9.41034	8.8807	9.56863	8.38089	AGF50999.1	transketolase	670	sll1070	tktA	Catalyzes the transfer of a two-carbon ketol group from a ketose donor to an aldose acceptor, via a covalent intermediate with the cofactor thiamine pyrophosphate	G	Cytoplasm		NA	No	P73282
10.0818	8.84849	8.54977	8.53743	AGF51147.1	DNA binding protein HU	100	sll1712	MYO_18900	Histone-like DNA-binding protein which is capable of wrapping DNA to stabilize it, and thus to prevent its denaturation under extreme environmental conditions	L	Cytoplasm		NA	No	P73418
9.93181	8.9871	7.79657	9.24628	AGF53322.1	photosystem I subunit XI	157	slr1655	psaL	Photosystem I reaction centre subunit XI	U	Cytoplasmic Membrane	Thylakoid	NA	No	P37277
5.75701	10.5372	11.5259	8.03601	AGF50782.1	cytochrome b559 a subunit	81	ssr3451	psbE	Lumenal portion of Cytochrome b559, alpha (gene psbE) subunit	C	Unknown	Thylakoid	NA	No	P09190
9.60077	8.91474	9.40768	7.88479	AGF50465.1	carbon dioxide concentrating mechanism protein CcmK	103	sll1028	ccmk	BMC	CQ	Cytoplasm	Cytoplasm	NA	No	P72761
7.76257	9.47901	9.68449	8.79649	AGF52133.1	hypothetical protein	211	sll1532	MYO_118880	-	-	Unknown		NA	No	P74351
8.04831	9.46937	9.41819	8.70261	AGF52794.1	hypothetical protein	110	slr0581	MYO_125650	Membrane-bound lysozyme-inhibitor of c-type lysozyme	S	Cytoplasmic Membrane		Sec	No	Q55408
7.56142	8.50918	8.56478	10.8909	AGF53314.1	leukotoxin LtA	1290	sll0721	MYO_130950	Haemolysin-type calcium-binding repeat (2 copies)	Q	Extracellular		NA	Yes	P74649
9.21327	8.63026	9.17751	8.42866	AGF51100.1	60kD chaperonin 1	541	slr2076	groEL	Prevents misfolding and promotes the refolding and proper assembly of unfolded polypeptides generated under stress conditions	O	Cytoplasm	Cytoplasm	NA	No	Q05972
8.03095	8.86676	9.04308	9.39261	AGF51181.1	nitrate transport 45kD protein	446	sll1450	nrtA	NMT1-like family	P	Cytoplasmic Membrane	Periplasm	TAT lipo	No	P73452
9.3617	8.64061	9.24828	7.94433	AGF52533.1	60kD chaperonin 2	552	sll0416	groEL-2	Prevents misfolding and promotes the refolding and proper assembly of unfolded polypeptides generated under stress conditions	O	Cytoplasm	Cytoplasm	NA	No	P22034
9.03401	8.69343	9.44161	7.89036	AGF51909.1	hypothetical protein	121	sll1873	MYO_116610	-	-	Unknown		NA	No	P74135
6.88868	9.35877	9.5507	9.08659	AGF51892.1	hypothetical protein	188	sll1886	MYO_116440	Dihaem cytochrome c	C	Unknown		Sec	Yes	P74118
8.94174	8.39651	9.49884	7.83813	AGF52210.1	phosphoglycerate kinase	401	slr0394	pgk	Phosphoglycerate kinase	F	Cytoplasm	Cytoplasm	NA	No	P74421
8.15875	8.88645	9.34288	8.27847	AGF51600.1	IMP dehydrogenase subunit	387	slr1722	guaB_1	IMP dehydrogenase / GMP reductase domain	F	Cytoplasm		NA	No	P73853
7.91099	9.06845	9.28158	8.31479	AGF52633.1	phosphate-binding periplasmic protein precursor	383	sll0680	pstS_2	PBP superfamily domain	P	Periplasm		Sec lipo	Yes	Q55199
7.01595	8.42024	8.95514	10.1641	AGF51206.1	hypothetical protein	178	slr1232	MYO_19500	-	-	Unknown		Sec	Yes	P73477
8.07414	8.59834	9.11076	8.67807	AGF52158.1	hypothetical protein	611	slr0442	MYO_119140	Interacts with outer membrane receptor proteins that carry out high-affinity binding and energy dependent uptake into the periplasmic space of specific substrates. It could act to transduce energy from the cytoplasmic membrane to specific energy- requiring processes in the outer membrane, resulting in the release into the periplasm of ligands bound by these outer membrane proteins	NU	Outer membrane		NA	Yes	P74375
8.69521	8.29582	8.86415	8.55317	AGF53208.1	phycobilisome core component	169	slr1459	apcF	Phycobilisome protein	C	Cytoplasm	Thylakoid	NA	No	P74551
8.4192	7.83361	9.2754	8.85649	AGF53221.1	photosystem I subunit X	90	sll0629	psaK_2	Photosystem I psaG / psaK	U	Cytoplasmic Membrane	Thylakoid	NA	No	P74564
8.6605	8.30138	8.88135	8.41372	AGF51034.1	30S ribosomal protein S19	92	ssl3432	rps19	Protein S19 forms a complex with S13 that binds strongly to the 16S ribosomal RNA	J	Cytoplasm		NA	No	P73316
8.59555	8.62383	8.28482	8.71455	AGF50918.1	phycocyanin associated linker protein	83	ssl3093	cpcD	CpcD/allophycocyanin linker domain	P	Cytoplasmic Membrane	Thylakoid	NA	No	P73202
8.5513	8.19249	7.2274	10.1499	AGF52485.1	ribulose bisphosphate carboxylase small subunit	113	slr0012	rbcS	Ribulose bisphosphate carboxylase, small chain	C	Unknown	Cytoplasm	NA	No	P54206
8.32821	8.30046	8.78266	8.55181	AGF51039.1	hypothetical protein	156	slr1894	MYO_17810	Ferritin-like domain	P	Cytoplasm		NA	No	P73321
8.04373	8.68077	9.26336	7.95593	AGF52063.1	soluble hydrogenase 42 kD subunit	384	sll1559	MYO_118180	Aminotransferase class-V	E	Cytoplasm		NA	No	P74281
6.62202	8.4756	8.5251	10.2804	AGF51326.1	hypothetical protein	289	slr1407	MYO_110720	Cupin 2, conserved barrel domain protein	G	Unknown		Sec	Yes	P73593
7.14329	8.90515	9.50497	8.31838	AGF53201.1	sulfate binding protein SbpA	352	slr1452	sbpA	Bacterial extracellular solute-binding protein	P	Periplasm	Periplasm	Sec lipo	Yes	Q01903
8.41001	8.38223	8.62499	8.44714	AGF53216.1	ketol-acid reductoisomerase	331	sll1363	ilvC	Involved in the biosynthesis of branched-chain amino acids (BCAA). Catalyzes an alkyl-migration followed by a ketol- acid reduction of (S)-2-acetolactate (S2AL) to yield (R)-2,3- dihydroxy-isovalerate. In the isomerase reaction, S2AL is rearranged via a Mg-dependent methyl migration to produce 3- hydroxy-3-methyl-2-ketobutyrate (HMKB). In the reductase reaction, this 2-ketoacid undergoes a metal-…	EH	Cytoplasm		NA	No	P29107
8.46719	8.21	8.66548	8.36736	AGF52477.1	fructose-1,6-bisphosphate aldolase	359	sll0018	cbbA	Fructose-bisphosphate aldolase class-II	F	Cytoplasm		NA	No	Q55664
6.14475	8.07963	8.75963	10.6966	AGF51576.1	hypothetical protein	321	slr2000	MYO_113240	S-layer homology domain	S	Unknown		Sec lipo	Yes	P73831
8.87382	8.46957	8.39993	7.91605	AGF51127.1	P700 apoprotein subunit Ib	731	slr1835	psaB	PsaA and PsaB bind P700, the primary electron donor of photosystem I (PSI), as well as the electron acceptors A0, A1 and FX. PSI is a plastocyanin cytochrome c6-ferredoxin oxidoreductase, converting photonic excitation into a charge separation, which transfers an electron from the donor P700 chlorophyll pair to the spectroscopically characterized acceptors A0, A1, FX, FA and FB in turn. Oxidized …	C	Cytoplasmic Membrane	Thylakoid	NA	No	P29255
8.26946	8.16011	8.49983	8.62893	AGF50575.1	allophycocyanin-B	161	sll0928	apcD	Phycobilisome protein	O	Unknown	Thylakoid	NA	No	P72870
7.74005	8.99241	9.54537	7.27001	AGF51458.1	SOS function regulatory protein	203	sll1626	lexA	LexA DNA binding domain	K	Cytoplasm	Cytoplasm	NA	No	P73722
7.97397	9.16287	8.8776	7.46516	AGF52628.1	hypothetical protein	162	sll0685	MYO_123970	Thioredoxin	O	Unknown		Sec	Yes	Q55194
6.77486	8.9844	8.85621	8.7788	AGF52263.1	D-alanyl-D-alanine carboxypeptidase	400	slr1924	MYO_120220	Beta-lactamase	V	Periplasm		Sec	Yes	P74474
7.99042	8.90505	8.49652	7.91846	AGF52681.1	hypothetical protein	95	ssr0693	MYO_124510	-	-	Unknown		Sec	Yes	P74793
6.77685	8.2555	7.27074	10.9773	AGF50742.1	hypothetical protein	1749	slr1753	MYO_14820	haemagglutination activity domain	U	Extracellular		Sec lipo	Yes	P73032
8.04464	8.5484	9.05581	7.56955	AGF51387.1	hypothetical protein	74	ssl3364	MYO_111330	CP12	S	Unknown		NA	No	P73654
8.66856	8.23138	8.62566	7.68689	AGF52475.1	ATP-dependent Clp protease regulatory subunit	821	sll0020	clpC	C-terminal, D2-small domain, of ClpB protein	O	Cytoplasm	Cytoplasm	NA	No	Q55662
6.78891	8.56735	8.4057	9.33875	AGF50565.1	hypothetical protein	99	ssl1792	MYO_13030	Bacterial SH3 domain	S	Unknown		Sec	Yes	P72860
8.20894	7.96186	8.79458	8.06043	AGF51676.1	GlpX protein	345	slr2094	glpX	Belongs to the FBPase class 2 family	G	Cytoplasm		NA	No	P73922
7.90449	8.53485	8.87783	7.68916	AGF53166.1	hypothetical protein	731	sll0529	MYO_129400	D-xylulose 5-phosphate/D-fructose 6-phosphate phosphoketolase	G	Extracellular		NA	Yes	Q55517
7.71489	9.21176	8.063	7.99264	AGF53001.1	hypothetical protein	196	sll0788	MYO_127730	Domain of unknown function (DUF4142)	S	Unknown		Sec	Yes	Q55943
8.77269	8.11993	8.38304	7.65056	AGF53265.1	hypothetical protein	89	ssl2874	MYO_130460	Domain of unknown function (DUF370)	S	Unknown		NA	No	P74607
6.09545	8.42507	8.88024	9.52079	AGF50996.1	hypothetical protein	170	slr1150	MYO_17380	-	-	Unknown		Sec	Yes	P73279
7.60386	8.29627	8.67039	8.34773	AGF50697.1	hypothetical protein	181	sll1507	MYO_14370	Alpha/beta hydrolase of unknown function (DUF1400)	S	Cytoplasmic Membrane		NA	No	P72989
9.53408	7.8987	8.38458	7.03002	AGF52027.1	43 kD bacteriochlorophyll synthase subunit	407	sll1091	MYO_117820	geranylgeranyl reductase	C	Cytoplasm		NA	No	Q55087
8.43186	8.00587	8.16281	8.09699	AGF50464.1	carbon dioxide concentrating mechanism protein CcmK	111	sll1029	ccmK_1	BMC	CQ	Cytoplasm	Cytoplasm	NA	No	P72760
7.85943	8.63664	9.09222	7.10346	AGF51001.1	acyl carrier protein	77	ssl2084	acp	Carrier of the growing fatty acid chain in fatty acid biosynthesis	IQ	Cytoplasm	Cytoplasm	NA	No	P20804
8.81763	8.17247	8.75115	6.94693	AGF51861.1	50S ribosomal protein L9	152	sll1244	rpl9	Ribosomal protein L9, N-terminal domain	J	Cytoplasm		NA	No	P42352
8.38863	7.98456	8.78709	7.50483	AGF52146.1	ferredoxin-NADP oxidoreductase	413	slr1643	petH	Oxidoreductase NAD-binding domain	P	Cytoplasmic Membrane	Thylakoid	NA	No	Q55318
6.72427	9.50958	9.31463	6.98452	AGF51037.1	50S ribosomal protein L4	210	sll1800	rpl4	Ribosomal protein L4/L1 family	J	Cytoplasm		NA	No	P73319
7.38185	8.57296	8.99397	7.5204	AGF51030.1	50S ribosomal protein L29	73	ssl3436	rpl29	Ribosomal L29 protein	J	Unknown		NA	No	P73312
7.78358	8.71556	8.89503	7.02682	AGF50483.1	hypothetical protein	176	sll1680	MYO_12180	SelR domain	O	Cytoplasm		NA	No	P72779
8.18681	7.69459	8.1535	8.33438	AGF51166.1	cell division protein FtsH	628	sll1463	ftsH_3	Acts as a processive, ATP-dependent zinc metallopeptidase for both cytoplasmic and membrane proteins. Plays a role in the quality control of integral membrane proteins	O	Cytoplasmic Membrane	Thylakoid	NA	No	P73437
8.20597	8.26571	8.49782	7.37132	AGF51016.1	30S ribosomal protein S13	127	sll1816	rps13	Ribosomal protein S13/S18	J	Cytoplasm		NA	No	P73299
8.56925	8.30846	8.32092	7.06538	AGF52400.1	6-phosphogluconate dehydrogenase	482	sll0329	gnd	Catalyzes the oxidative decarboxylation of 6- phosphogluconate to ribulose 5-phosphate and CO(2), with concomitant reduction of NADP to NADPH	F	Cytoplasm		NA	No	P52208
8.7585	7.75047	7.70301	8.02957	AGF52355.1	DnaK protein	636	sll0170	dnaK_2	Heat shock 70 kDa protein	O	Cytoplasm		NA	No	P22358
8.21215	8.46306	8.40545	7.00984	AGF52520.1	plastocyanin	126	sll0199	petE	Participates in electron transfer between P700 and the cytochrome b6-f complex in photosystem I	C	Periplasm	Thylakoid	Sec	No	P21697
6.49935	8.29213	8.41376	8.84613	AGF53690.1	hypothetical protein	732	slr8030	MYO_5310	PFAM Bacterial protein of	S	Cytoplasmic Membrane		NA	No	Q6ZE62
7.71603	8.5439	8.589	7.16663	AGF51023.1	50S ribosomal protein L18	120	sll1811	rpl18	This is one of the proteins that binds and probably mediates the attachment of the 5S RNA into the large ribosomal subunit, where it forms part of the central protuberance	J	Cytoplasm		NA	No	P73305
8.33579	8.63801	7.89783	7.1334	AGF51298.1	glyceraldehyde 3-phosphate dehydrogenase	339	slr0884	gap1	Glyceraldehyde 3-phosphate dehydrogenase, C-terminal domain	F	Cytoplasm	Cytoplasm	NA	No	P49433
7.72035	7.24744	7.53508	9.46873	AGF51054.1	RNA polymerase beta subunit	1102	sll1787	rpoB	DNA-dependent RNA polymerase catalyzes the transcription of DNA into RNA using the four ribonucleoside triphosphates as substrates	K	Cytoplasm		NA	No	P77965
7.21582	7.91601	8.18993	8.63095	AGF50531.1	iron transport protein	360	slr1295	sufA	Bacterial extracellular solute-binding protein	P	Periplasm	Thylakoid	TAT lipo	No	P72827
8.00942	7.59569	8.05517	8.28422	AGF52608.1	hypothetical protein	149	slr0483	MYO_123770	CAAD domains of cyanobacterial aminoacyl-tRNA synthetase	S	Cytoplasmic Membrane	Cytoplasmic membrane	NA	No	Q55176
7.46653	8.09998	10.0453	6.31572	AGF50954.1	hypothetical protein	799	slr2018	MYO_16960	Pilus assembly protein PilX	NU	Cytoplasmic Membrane		NA	No	P73238
7.48224	8.13577	7.99295	8.26553	AGF50960.1	hypothetical protein	153	slr2025	MYO_17020	Putative bacterial sensory transduction regulator	S	Cytoplasm		NA	No	P73244
6.87295	6.94222	5.83273	12.1607	AGF51863.1	hypothetical protein	536	sll1242	MYO_116150	cobalamin binding	C	Cytoplasm		NA	No	P42349
8.07236	8.46135	8.9341	6.32565	AGF52543.1	elongation factor P	187	slr0434	efp	Involved in peptide bond synthesis. Stimulates efficient translation and peptide-bond synthesis on native or reconstituted 70S ribosomes in vitro. Probably functions indirectly by altering the affinity of the ribosome for aminoacyl-tRNA, thus increasing their reactivity as acceptors for peptidyl transferase	J	Cytoplasm	Cytoplasm	NA	No	Q55119
7.97451	7.99995	8.35718	7.41498	AGF52915.1	thioredoxin	107	slr0623	trxA_3	Thioredoxin	O	Cytoplasm		NA	No	P52231
7.15166	8.72379	8.88539	6.93736	AGF50484.1	protease HhoA	394	sll1679	hhoA	Trypsin	O	Periplasm	Periplasm	Sec	Yes	P72780
6.81173	7.20412	8.61051	8.87774	AGF52149.1	photosystem II 11 kD protein	134	slr1645	psbZ	Plays a role in the repair and or biogenesis of the calcium-manganese-oxide cluster on the lumenal face of the thylakoid membrane	M	Unknown	Thylakoid	Sec lipo	No	P74367
6.30028	8.27001	8.41185	8.51167	AGF51582.1	hypothetical protein	474	slr2004	MYO_113300	amine dehydrogenase activity	S	Unknown		NA	No	P73837
6.55778	8.36924	8.38081	8.09825	AGF51888.1	hypothetical protein	283	slr1971	MYO_116400	Peptidase family M48	S	Cytoplasmic Membrane		Sec	No	P74114
8.31508	7.34154	8.22999	7.49187	AGF51972.1	NADH dehydrogenase subunit NdhK	248	slr1280	ndhK	electron donor, via FMN and iron-sulfur (Fe-S) centers, to quinones in the respiratory and or the photosynthetic chain. The immediate electron acceptor for the enzyme in this species is believed to be plastoquinone. Couples the redox reaction to proton translocation, and thus conserves the redox energy in a proton gradient. Cyanobacterial NDH-1 also plays a role in inorganic carbon- concentration	C	Cytoplasmic Membrane	Thylakoid	NA	No	P19050
7.91045	7.6138	8.32523	7.47245	AGF50427.1	ATP synthase subunit b'	143	sll1323	atpG	ATP synthase F(0) sector subunit b'	C	Unknown	Thylakoid	NA	No	P27183
7.85229	7.90584	7.27649	8.20864	AGF51068.1	rehydrin	211	slr1198	MYO_18100	C-terminal domain of 1-Cys peroxiredoxin	O	Cytoplasm		NA	No	P73348
7.70529	7.52806	7.63278	8.28245	AGF52145.1	phosphoribulokinase	332	sll1525	prk	Phosphoribulokinase / Uridine kinase family	F	Cytoplasm		NA	No	P37101
6.436	8.9516	8.6749	6.90781	AGF51939.1	hypothetical protein	214	sll1380	MYO_116930	GUN4-like	KLT	Unknown		Sec	Yes	P74162
7.41976	7.52286	8.7319	7.29165	AGF51111.1	50S ribosomal protein L19	122	sll1740	rpl19	This protein is located at the 30S-50S ribosomal subunit interface and may play a role in the structure and function of the aminoacyl-tRNA binding site	J	Cytoplasm		NA	No	P36239
6.87261	8.19343	8.1235	7.7431	AGF53220.1	hypothetical protein	145	sll0630	MYO_129950	-	-	Unknown		Sec	Yes	P74563
7.02416	8.66952	8.36447	6.80075	AGF50645.1	alkaline phosphatase	1409	sll0654	MYO_13840	5'-nucleotidase, C-terminal domain	F	Periplasm		NA	Yes	P72939
7.74591	7.35292	8.19094	7.47979	AGF52602.1	hypothetical protein	136	slr0476	MYO_123710	-	-	Unknown		NA	No	Q55171
6.06206	8.22704	8.51503	7.88828	AGF52015.1	hypothetical protein	204	slr1160	MYO_117700	-	-	Unknown		Sec	Yes	P74233
7.52126	8.37267	9.22115	5.52653	AGF51259.1	30S ribosomal protein S1	328	slr1356	rps1_1	Ribosomal protein S1-like RNA-binding domain	J	Cytoplasm		NA	No	P73530
8.24511	7.46969	8.07506	6.76584	AGF52338.1	phycobilisome LCM core-membrane linker polypeptide	896	slr0335	apcE	This protein is postulated to act both as terminal energy acceptor (by its phycobilin-like domains) and as a linker polypeptide (by its repeats and arms) that stabilizes the phycobilisome core architecture. Has intrinsic bilin lyase activity (By similarity)	GH	Cytoplasmic Membrane	Thylakoid	NA	No	Q55544
7.87299	7.33984	7.63515	7.63075	AGF50426.1	ATP synthase subunit b	179	sll1324	atpF	ATP synthase F(0) sector subunit b	C	Cytoplasm	Thylakoid	NA	No	P27181
8.21361	7.38031	8.09019	6.76852	AGF53213.1	elongation factor EF-G	695	slr1463	fus_4	Catalyzes the GTP-dependent ribosomal translocation step during translation elongation. During this step, the ribosome changes from the pre-translocational (PRE) to the post- translocational (POST) state as the newly formed A-site-bound peptidyl-tRNA and P-site-bound deacylated tRNA move to the P and E sites, respectively. Catalyzes the coordinated movement of the two tRNA molecules, the mRNA and…	J	Cytoplasm	Cytoplasm	NA	No	P28371
7.24305	8.06328	8.34332	6.7816	AGF50576.1	S-adenosylmethionine synthetase	426	sll0927	metX	Catalyzes the formation of S-adenosylmethionine (AdoMet) from methionine and ATP. The overall synthetic reaction is composed of two sequential steps, AdoMet formation and the subsequent tripolyphosphate hydrolysis which occurs prior to release of AdoMet from the enzyme	H	Cytoplasm	Cytoplasm	NA	No	P72871
9.35198	7.08727	5.47478	8.46013	AGF50316.1	hypothetical protein	225	slr1501	MYO_1490	PFAM Acetyltransferase (GNAT) family	K	Cytoplasm		NA	No	P72625
7.40027	8.22458	7.16057	7.49468	AGF51825.1	pentose-5-phosphate-3-epimerase	230	sll0807	cfxE	Belongs to the ribulose-phosphate 3-epimerase family	G	Cytoplasm		NA	No	P74061
7.80919	8.09322	8.46146	5.88455	AGF51029.1	30S ribosomal protein S17	81	ssl3437	rps17	One of the primary rRNA binding proteins, it binds specifically to the 5'-end of 16S ribosomal RNA	J	Cytoplasm		NA	No	P73311
6.98742	7.80938	7.98914	7.36063	AGF52563.1	carbonic anhydrase	263	slr0051	icfA_2	Carbonic anhydrase	P	Cytoplasm		NA	No	Q55136
7.20565	8.35868	8.62066	5.91998	AGF51835.1	30S ribosomal protein S2	269	sll1260	rps2	Ribosomal protein S2	J	Cytoplasm		NA	No	P74071
6.12647	7.70429	7.68665	8.52432	AGF53102.1	RNA binding protein	101	sll0517	rbpA	Pfam:RRM_6	S	Unknown		NA	No	Q57014
7.62675	8.00134	8.40351	5.95614	AGF51022.1	30S ribosomal protein S5	173	sll1812	rps5	Belongs to the universal ribosomal protein uS5 family	J	Cytoplasm		NA	No	P73304
6.72079	7.81129	7.58366	7.81676	AGF52768.1	periplasmic binding protein of ABC transporter for natural amino acids	454	slr0559	natB	Receptor family ligand binding region	E	Outer membrane		Sec lipo	Yes	Q55387
7.07206	7.89677	8.29598	6.61561	AGF52023.1	sulfate adenylyltransferase	390	slr1165	met3	PUA-like domain	P	Cytoplasm		NA	No	P74241
7.32898	7.82214	8.14644	6.47065	AGF52246.1	ribosome releasing factor	182	sll0145	frr	Responsible for the release of ribosomes from messenger RNA at the termination of protein biosynthesis. May increase the efficiency of translation by recycling ribosomes from one round of translation to another	J	Cytoplasm	Cytoplasm	NA	No	P74456
7.07667	7.76525	8.54533	6.37616	AGF52008.1	30S ribosomal protein S10	105	sll1101	rps10	Involved in the binding of tRNA to the ribosomes	J	Cytoplasm		NA	No	P74226
7.29164	7.21962	7.22291	7.83004	AGF52483.1	ribulose-1,5-bisphosphate carboxylase/oxygenase large subunit	470	slr0009	rbcL	RuBisCO catalyzes two reactions the carboxylation of D- ribulose 1,5-bisphosphate, the primary event in carbon dioxide fixation, as well as the oxidative fragmentation of the pentose substrate in the photorespiration process. Both reactions occur simultaneously and in competition at the same active site	G	Cytoplasm	Cytoplasm	NA	No	P54205
6.88224	7.66892	7.71053	7.27752	AGF52284.1	nucleoside diphosphate kinase	149	sll1852	ndkR	Major role in the synthesis of nucleoside triphosphates other than ATP. The ATP gamma phosphate is transferred to the NDP beta phosphate via a ping-pong mechanism, using a phosphorylated active-site intermediate	F	Cytoplasm	Cytoplasm	NA	No	P74494
6.53956	5.85967	9.88147	7.25239	AGF53578.1	hypothetical protein	576	slr7024	MYO_4220	InterPro IPR004919 IPR011089	S	Cytoplasm		NA	No	Q6ZEH4
6.47009	6.37167	8.84986	7.7873	AGF51834.1	elongation factor TS	218	sll1261	tsf	Associates with the EF-Tu.GDP complex and induces the exchange of GDP to GTP. It remains bound to the aminoacyl-tRNA.EF- Tu.GTP complex up to the GTP hydrolysis stage on the ribosome	J	Cytoplasm	Cytoplasm	NA	No	P74070
6.0784	6.76155	6.55985	10.064	AGF50925.1	SpkA	521	NA	spkA	Protein tyrosine kinase	KLT	Cytoplasm		NA	No
6.90608	7.70978	8.27472	6.53005	AGF52741.1	cyanate lyase	149	slr0899	cynS	Catalyzes the reaction of cyanate with bicarbonate to produce ammonia and carbon dioxide	P	Cytoplasm		NA	No	Q55367
7.43455	7.15653	7.22914	7.59689	AGF50462.1	carbon dioxide concentrating mechanism protein CcmM	687	sll1031	ccmM	Ribulose bisphosphate carboxylase, small chain	C	Unknown	Cytoplasm	NA	No	P72758
7.28723	7.55442	7.49742	7.03863	AGF53356.1	dihydroxyacid dehydratase	561	slr0452	ilvD	Dehydratase family	E	Cytoplasm		NA	No	P74689
6.12356	7.09872	7.71951	8.18009	AGF50909.1	sporulation protein SpoIID	391	sll1283	spoIID	Stage II sporulation protein	D	Unknown		NA	No	P73193
5.88753	7.91438	7.43362	7.81966	AGF52353.1	hypothetical protein	152	sll0172	MYO_121140	-	-	Unknown		Sec	Yes	Q55558
6.61328	7.45327	8.21366	6.63341	AGF51027.1	50S ribosomal protein L24	115	sll1807	rpl24	Ribosomal proteins 50S L24/mitochondrial 39S L24	J	Cytoplasm		NA	No	P73309
7.17888	6.6221	8.45022	6.64395	AGF51566.1	phosphoglycerate dehydrogenase	554	sll1908	serA	Belongs to the D-isomer specific 2-hydroxyacid dehydrogenase family	E	Cytoplasm		NA	No	P73821
6.65488	7.66477	7.19916	7.15312	AGF51336.1	hypothetical protein	188	slr1852	MYO_110820	-	-	Cytoplasm		NA	No	P73603
6.43065	6.83809	7.5838	7.78165	AGF51881.1	hypothetical protein	248	sll1892	MYO_116330	iron ion homeostasis	PT	Unknown		Sec	Yes	P74107
7.38567	6.9498	7.7146	6.56513	AGF51014.1	RNA polymerase alpha subunit	314	sll1818	rpoA	DNA-dependent RNA polymerase catalyzes the transcription of DNA into RNA using the four ribonucleoside triphosphates as substrates	K	Cytoplasm		NA	No	P73297
7.08705	6.95526	7.55013	7.02114	AGF50502.1	hypothetical protein	65	ssr2998	MYO_12380	Protein of unknown function (DUF2862)	S	Unknown		NA	No	P72798
7.30886	6.91674	7.33612	6.9453	AGF52637.1	membrane-associated 30 kD protein	267	sll0617	im30_1	PspA/IM30 family	KT	Cytoplasmic Membrane		NA	No	Q55707
3.4855	8.29977	8.98823	7.64809	AGF50631.1	hypothetical protein	93	ssl1972	MYO_13700	Belongs to the UPF0367 family	S	Unknown		NA	No	P72925
6.36529	6.68757	7.14605	8.19795	AGF51217.1	hypothetical protein	115	sll1130	MYO_19610	PemK-like, MazF-like toxin of type II toxin-antitoxin system	T	Unknown		NA	No	P73488
6.99059	6.74194	7.51911	7.13765	AGF51032.1	30S ribosomal protein S3	240	sll1804	rps3	Binds the lower part of the 30S subunit head. Binds mRNA in the 70S ribosome, positioning it for translation	J	Cytoplasm		NA	No	P73314
7.0018	6.01316	8.57142	6.79738	AGF51317.1	plastoquinol--plastocyanin reductase	180	sll1316	petC_1	Component of the cytochrome b6-f complex, which mediates electron transfer between photosystem II (PSII) and photosystem I (PSI), cyclic electron flow around PSI, and state transitions	C	Cytoplasmic Membrane	Thylakoid	NA	No	P26290
5.61756	7.34261	7.45078	7.92934	AGF51966.1	general secretion pathway protein D	785	slr1277	gspD	Bacterial type II/III secretion system short domain	NU	Outer membrane	Outer membrane	Sec	Yes	P74189
5.54857	8.10569	8.13784	6.47697	AGF52197.1	30S ribosomal protein S16	82	ssr0482	rps16	Ribosomal protein S16	J	Cytoplasm		NA	No	P74410
7.4134	7.63402	7.94644	5.20578	AGF51035.1	50S ribosomal protein L2	276	sll1802	rpl2	One of the primary rRNA binding proteins. Required for association of the 30S and 50S subunits to form the 70S ribosome, for tRNA binding and peptide bond formation. It has been suggested to have peptidyltransferase activity	J	Cytoplasm		NA	No	P73317
6.83192	7.04243	8.30713	6.00715	AGF51286.1	RNA-binding protein	83	ssr1480	MYO_110320	RNA recognition motif	S	Unknown		NA	No	P73557
7.12206	7.38842	7.839	5.71874	AGF51019.1	adenylate kinase	187	sll1815	adk_2	Catalyzes the reversible transfer of the terminal phosphate group between ATP and AMP. Plays an important role in cellular energy homeostasis and in adenine nucleotide metabolism	F	Cytoplasm	Cytoplasm	NA	No	P73302
6.05435	7.72866	7.90214	6.34696	AGF52005.1	glutamine-binding protein	296	sll1104	glnH	Bacterial periplasmic substrate-binding proteins	ET	Outer membrane		Sec	Yes	P74223
5.95376	5.89537	9.12858	6.96989	AGF52011.1	30S ribosomal protein S7	156	sll1097	rps7	One of the primary rRNA binding proteins, it binds directly to 16S rRNA where it nucleates assembly of the head domain of the 30S subunit. Is located at the subunit interface close to the decoding center, probably blocks exit of the E-site tRNA	J	Cytoplasm		NA	No	P74229
5.99563	7.97076	7.80336	6.1299	AGF50806.1	hypothetical protein	398	slr2048	MYO_15460	Tetratricopeptide repeat	S	Outer membrane		NA	Yes	P73091
6.0263	6.89238	6.48274	8.47147	AGF52121.1	hypothetical protein	458	slr1624	MYO_118760	dehydrogenase complex catalyzes the overall conversion of	C	Cytoplasm		Sec lipo	No	P74339
7.14693	7.55361	7.94227	5.22356	AGF51013.1	50S ribosomal protein L17	116	sll1819	rpl17	Ribosomal protein L17	J	Cytoplasm		NA	No	P73296
7.0451	7.24404	7.46112	6.082	AGF52012.1	30S ribosomal protein S12	126	sll1096	rps12	Ribosomal protein S12/S23	J	Cytoplasm		NA	No	P74230
7.241	7.10768	7.98371	5.49449	AGF52259.1	hypothetical protein	78	ssl0242	MYO_120180	Protein of unknown function (DUF3134)	S	Unknown		NA	No	P74470
6.08867	7.11369	7.61257	6.99576	AGF51767.1	S-adenosylhomocysteine hydrolase	425	sll1234	ahcY	May play a key role in the regulation of the intracellular concentration of adenosylhomocysteine	F	Cytoplasm	Cytoplasm	NA	No	P74008
8.14644	6.76657	7.12111	5.7699	AGF51026.1	50S ribosomal protein L5	180	sll1808	rpl5	This is 1 of the proteins that binds and probably mediates the attachment of the 5S RNA into the large ribosomal subunit, where it forms part of the central protuberance. In the 70S ribosome it contacts protein S13 of the 30S subunit (bridge B1b), connecting the 2 subunits	J	Cytoplasm		NA	No	P73308
4.72724	8.60041	8.21257	6.24996	AGF51036.1	50S ribosomal protein L23	101	sll1801	rpl23	One of the early assembly proteins it binds 23S rRNA. One of the proteins that surrounds the polypeptide exit tunnel on the outside of the ribosome. Forms the main docking site for trigger factor binding to the ribosome	J	Cytoplasm		NA	No	P73318
5.08496	8.62017	7.33389	6.75097	AGF50330.1	hypothetical protein	95	ssr1853	MYO_1630	Peptidase propeptide and YPEB domain	S	Unknown		Sec	Yes	P72639
5.59037	6.43166	6.84308	8.86603	AGF52179.1	Na+/H+ exchanger	540	sll0273	MYO_119370	Sodium/hydrogen exchanger family	U	Cytoplasmic Membrane	Cytoplasmic membrane	NA	No	P74393
4.73267	7.27	7.37999	8.21771	AGF52951.1	hypothetical protein	495	slr0121	MYO_127230	Beta-lactamase enzyme family	V	Periplasm		NA	Yes	Q55897
6.61866	6.02449	6.32252	8.60191	AGF52480.1	hypothetical protein	217	slr0006	MYO_122460	Telomere recombination	J	Unknown		NA	No	Q55667
6.79773	7.08288	7.4544	6.15077	AGF51053.1	RNA polymerase beta prime subunit	1317	sll1789	rpoC2	DNA-dependent RNA polymerase catalyzes the transcription of DNA into RNA using the four ribonucleoside triphosphates as substrates	K	Cytoplasm		NA	No	P73334
4.51398	6.43705	9.73979	6.76121	AGF51106.1	50S ribosomal protein L10	173	sll1745	rpl10	Forms part of the ribosomal stalk, playing a central role in the interaction of the ribosome with GTP-bound translation factors	J	Cytoplasm		NA	No	P23350
5.4041	6.26937	6.24384	9.52089	AGF53196.1	hypothetical protein	475	slr1431	MYO_129710	Protein of unknown function (DUF3370)	N	Unknown		NA	No	P74540
6.39448	6.22241	8.20022	6.52835	AGF50524.1	isocitrate dehydrogenase (NADP+)	475	slr1289	icd	Isocitrate/isopropylmalate dehydrogenase	C	Cytoplasm	Cytoplasm	NA	No	P80046
6.41857	6.71675	7.45675	6.66593	AGF51529.1	peptidyl-prolyl cis-trans isomerase	171	slr1251	cyp_1	PPIases accelerate the folding of proteins. It catalyzes the cis-trans isomerization of proline imidic peptide bonds in oligopeptides	J	Cytoplasm		NA	No	P73789
5.44102	7.91822	7.86863	6.01592	AGF50952.1	hypothetical protein	158	slr2016	MYO_16940	Prokaryotic N-terminal methylation motif	NU	Unknown		Pilin	No	P73236
5.72494	7.49235	7.74592	6.19489	AGF51727.1	leucine aminopeptidase	492	sll2001	lap	Presumably involved in the processing and regular turnover of intracellular proteins. Catalyzes the removal of unsubstituted N-terminal amino acids from various peptides	E	Cytoplasm	Cytoplasm	NA	No	P73971
6.59282	6.34271	6.9839	7.17902	AGF53298.1	enolase	432	slr0752	eno	Catalyzes the reversible conversion of 2- phosphoglycerate into phosphoenolpyruvate. It is essential for the degradation of carbohydrates via glycolysis	F	Cytoplasm	Outer membrane	NA	No	P77972
7.29727	6.68496	6.90752	6.20692	AGF51487.1	photosystem II CP43 protein	460	sll0851	psbC	One of the components of the core complex of photosystem II (PSII). It binds chlorophyll and helps catalyze the primary light-induced photochemical processes of PSII. PSII is a light- driven water plastoquinone oxidoreductase, using light energy to abstract electrons from H(2)O, generating O(2) and a proton gradient subsequently used for ATP formation	A	Cytoplasmic Membrane	Thylakoid	NA	No	P09193
5.68829	5.71998	8.79605	6.83768	AGF53641.1	hypothetical protein	268	sll7087	MYO_4850	TIGRFAM CRISPR type III-B RAMP module RAMP protein Cmr4	L	Unknown		NA	No	Q6ZEB1
5.42024	5.42168	7.13081	8.99249	AGF50512.1	chorismate mutase /prephenate dehydratase	297	sll1662	pheA	Prephenate dehydratase	E	Cytoplasm		NA	No	P72808
5.59497	7.29135	7.51185	6.43723	AGF52079.1	eukariotic protein kinase	574	slr1697	pknA_3	Protein tyrosine kinase	KLT	Periplasm		NA	Yes	P74297
7.8579	6.82969	6.90492	5.24023	AGF52750.1	photosystem II CP47 protein	507	slr0906	psbB	One of the components of the core complex of photosystem II (PSII). It binds chlorophyll and helps catalyze the primary light-induced photochemical processes of PSII. PSII is a light- driven water plastoquinone oxidoreductase, using light energy to abstract electrons from H(2)O, generating O(2) and a proton gradient subsequently used for ATP formation	U	Cytoplasmic Membrane	Thylakoid	NA	No	P05429
5.40065	7.1835	7.07177	7.13179	AGF50295.1	hypothetical protein	349	slr1485	MYO_1280	#N/A	#N/A	Extracellular		Sec	Yes	P72606
5.46314	7.47095	6.91002	6.93015	AGF50930.1	lysostaphin	411	slr1708	MYO_16720	Peptidase family M23	M	Cytoplasmic Membrane		NA	No	P73214
5.465	7.20751	7.06372	6.94641	AGF52087.1	protease	524	sll0915	pqqE	Peptidase M16 inactive domain	S	Cytoplasmic Membrane		Sec	No	P74305
6.35406	6.41802	7.9254	5.96214	AGF51107.1	50S ribosomal protein L1	238	sll1744	rpl1	Binds directly to 23S rRNA. The L1 stalk is quite mobile in the ribosome, and is involved in E site tRNA release	J	Cytoplasm		NA	No	P36236
6.173	6.42343	7.52822	6.51947	AGF53159.1	trigger factor	471	sll0533	tig	Involved in protein export. Acts as a chaperone by maintaining the newly synthesized protein in an open conformation. Functions as a peptidyl-prolyl cis-trans isomerase	D	Cytoplasm	Cytoplasm	NA	No	Q55511
5.56122	6.66033	6.98575	7.27183	AGF51322.1	C4-dicarboxylase binding protein	369	sll1314	dctP	Bacterial extracellular solute-binding protein, family 7	G	Periplasm		TAT	Yes	P73589
6.20918	6.93607	7.12064	6.17383	AGF50338.1	hypothetical protein	520	sll1053	MYO_1710	Barrel-sandwich domain of CusB or HlyD membrane-fusion	M	Cytoplasmic Membrane		NA	No	P72647
5.59781	7.36154	7.83753	5.56993	AGF50685.1	16.6 kDa small heat shock protein, molecular chaperon	146	sll1514	hsp17	Hsp20/alpha crystallin family	O	Cytoplasm		NA	No	P72977
6.12366	6.45162	6.33428	7.43619	AGF53175.1	NADH dehydrogenase subunit NdhI	193	sll0520	ndhI	electron donor, via FMN and iron-sulfur (Fe-S) centers, to quinones in the respiratory and or the photosynthetic chain. The immediate electron acceptor for the enzyme in this species is believed to be plastoquinone. Couples the redox reaction to proton translocation, and thus conserves the redox energy in a proton gradient	C	Cytoplasm	Thylakoid	NA	No	P26525
4.32451	7.43248	7.18416	7.32482	AGF52895.1	hypothetical protein	186	sll0470	MYO_126660	Protein of unknown function (DUF2808)	S	Unknown		Sec	Yes	Q55847
5.55742	6.31122	6.57685	7.81367	AGF50411.1	alkaline phosphatase	326	sll0222	phoA	Calcineurin-like phosphoesterase	S	Extracellular		NA	Yes	P72715
6.54636	6.29452	6.3356	7.0013	AGF52705.1	ribose 5-phosphate isomerase	235	slr0194	rpiA	Catalyzes the reversible conversion of ribose-5- phosphate to ribulose 5-phosphate	G	Cytoplasm		NA	No	Q55766
6.09637	6.23907	6.91434	6.88301	AGF52747.1	hypothetical protein	94	ssr1528	MYO_125170	Protein of unknown function (DUF4090)	S	Unknown		NA	No	P74769
4.68006	6.74109	6.75533	7.82243	AGF50469.1	hypothetical protein	377	slr1772	MYO_12040	PFAM Linear amide C-N hydrolases, choloylglycine hydrolase family	M	Unknown		NA	No	P72765
6.63736	6.36778	6.5524	6.37352	AGF51856.1	glucose-6-phosphate isomerase	531	slr1349	pgi	Phosphoglucose isomerase	F	Cytoplasm	Cytoplasm	NA	No	P52983
7.15661	6.81243	6.0975	5.85606	AGF52462.1	30S ribosomal protein S21	60	ssl0601	rps21	Ribosomal protein S21	J	Unknown		NA	No	P48949
6.40271	5.99031	7.22091	6.29928	AGF52134.1	hypothetical protein	76	ssl2982	MYO_118890	Promotes RNA polymerase assembly. Latches the N- and C- terminal regions of the beta' subunit thereby facilitating its interaction with the beta and alpha subunits	K	Unknown		NA	No	P74352
3.0484	7.56445	8.47555	6.75864	AGF53012.1	hypothetical protein	155	sll0781	MYO_127840	Protein of unknown function (DUF1348)	S	Cytoplasm		NA	No	Q55953
5.2915	6.65044	6.90769	6.96612	AGF52422.1	hypothetical protein	119	sll0761	MYO_121840	-	-	Unknown		Sec	Yes	Q55617
6.47631	6.29251	6.8141	6.18225	AGF53163.1	hypothetical protein	244	slr0552	MYO_129370	-	-	Unknown		NA	No	Q55514
6.75205	6.27715	5.72835	6.95402	AGF50555.1	50S ribosomal protein L28	78	ssr1604	rpl28	Ribosomal L28 family	J	Cytoplasm		NA	No	P72851
5.53605	5.18761	7.28054	7.67001	AGF51338.1	hypothetical protein	198	slr1854	MYO_110840	DJ-1/PfpI family	S	Cytoplasm		NA	No	P73605
5.92034	6.92335	7.39967	5.41112	AGF52596.1	30S ribosomal protein S4	202	slr0469	rps4	One of the primary rRNA binding proteins, it binds directly to 16S rRNA where it nucleates assembly of the body of the 30S subunit	J	Cytoplasm		NA	No	P48939
5.64224	6.38881	7.30252	6.27256	AGF50481.1	hypothetical protein	133	slr1780	MYO_12160	Protein of unknown function (DUF2488)	S	Unknown		NA	No	P72777
6.04008	5.13192	8.03859	6.33012	AGF51010.1	30S ribosomal protein S9	137	sll1822	rps9	Ribosomal protein S9/S16	J	Cytoplasm		NA	No	P73293
4.72672	9.89828	4.24199	6.66445	AGF51361.1	hypothetical protein	105	sll1769	MYO_111070	granule-associated protein	S	Unknown	Thylakoid	NA	No	P73628
7.07652	6.06067	7.24782	5.1211	AGF52396.1	hypothetical protein	131	slr0381	MYO_121570	Glyoxalase/Bleomycin resistance protein/Dioxygenase superfamily	E	Cytoplasm		NA	No	Q55595
6.29868	6.77134	6.62779	5.78284	AGF52875.1	hypothetical protein	412	sll0480	MYO_126460	Involved in the synthesis of meso-diaminopimelate (m-DAP or DL-DAP), required for both lysine and peptidoglycan biosynthesis. Catalyzes the direct conversion of tetrahydrodipicolinate to LL-diaminopimelate	E	Cytoplasm		NA	No	Q55828
4.89701	6.38649	6.28844	7.87085	AGF51959.1	hypothetical protein	526	slr1270	MYO_117140	Outer membrane efflux protein	MU	Outer membrane		Sec	Yes	P74182
6.28537	7.45954	7.06043	4.61568	AGF51021.1	50S ribosomal protein L15	147	sll1813	rpl15	Ribosomal proteins 50S-L15, 50S-L18e, 60S-L27A	J	Cytoplasm		NA	No	P73303
5.9816	6.30474	7.60585	5.44181	AGF53390.1	argininosuccinate synthetase	400	slr0585	argG	Arginosuccinate synthase	E	Cytoplasm	Cytoplasm	NA	No	P77973
4.96956	7.23866	7.51437	5.54518	AGF51369.1	30S ribosomal protein S6	113	sll1767	rps6	Binds together with S18 to 16S ribosomal RNA	J	Unknown		NA	No	P73636
5.37162	6.65345	7.30483	5.87199	AGF50444.1	dihydrolipoamide dehydrogenase	474	slr1096	phdD	Pyridine nucleotide-disulphide oxidoreductase, dimerisation domain	F	Cytoplasm	Cytoplasmic membrane	NA	No	P72740
5.79795	5.56506	7.39568	6.40955	AGF52592.1	hypothetical protein	159	sll0051	MYO_123610	MafB19-like deaminase	FJ	Cytoplasm		NA	No	Q55162
6.74532	6.64771	6.79179	4.95999	AGF51108.1	50S ribosomal protein L11	141	sll1743	rpl11	Forms part of the ribosomal stalk which helps the ribosome interact with GTP-bound translation factors	J	Cytoplasm		NA	No	P36237
5.87766	6.28791	6.37117	6.56363	AGF51627.1	NADH dehydrogenase subunit 7	394	slr0261	ndhH	electron donor, via FMN and iron-sulfur (Fe-S) centers, to quinones in the respiratory and or the photosynthetic chain. The immediate electron acceptor for the enzyme in this species is believed to be plastoquinone. Couples the redox reaction to proton translocation, and thus conserves the redox energy in a proton gradient. Cyanobacterial NDH-1 also plays a role in inorganic carbon- concentration	C	Cytoplasm	Thylakoid	NA	No	P27724
6.86474	6.28597	6.47824	5.46965	AGF52574.1	hypothetical protein	275	sll0064	MYO_123420	Bacterial periplasmic substrate-binding proteins	ET	Periplasm		Sec	Yes	Q55146
6.32727	5.37465	7.15158	6.23506	AGF53643.1	hypothetical protein	370	sll7089	MYO_4870	PFAM CRISPR-associated protein (Cas_Cmr3)	L	Unknown		NA	No	Q6ZEA9
5.54157	4.69665	5.55225	9.21013	AGF51612.1	rubisco operon transcriptional regulator	316	sll1594	rbcR	Bacterial regulatory helix-turn-helix protein, lysR family	K	Cytoplasm		NA	No	P73862
6.7059	5.67696	6.68934	5.90721	AGF52172.1	urease beta subunit	105	sll0420	ureB	Urease beta subunit	E	Cytoplasm	Cytoplasm	NA	No	P74386
6.88201	6.1496	5.86492	6.04709	AGF51024.1	50S ribosomal protein L6	179	sll1810	rpl6	This protein binds to the 23S rRNA, and is important in its secondary structure. It is located near the subunit interface in the base of the L7 L12 stalk, and near the tRNA binding site of the peptidyltransferase center	J	Cytoplasm		NA	No	P73306
5.61409	6.21175	6.43104	6.65397	AGF50914.1	GumB protein	504	sll1581	gumB	Polysaccharide biosynthesis/export protein	M	Periplasm		Sec	Yes	P73198
4.61589	6.24206	5.72487	8.32307	AGF53096.1	hypothetical protein	576	slr0042	MYO_128680	Carbohydrate-selective porin, OprB family	M	Outer membrane		Sec	Yes	Q59991
2.85525	7.27662	6.9587	7.78458	AGF51325.1	hypothetical protein	181	slr1406	MYO_110710	Haem-degrading	S	Unknown		Sec	Yes	P73592
6.61871	5.56883	5.66345	6.98153	AGF52763.1	hypothetical protein	72	ssl1690	MYO_125330	electron donor, via FMN and iron-sulfur (Fe-S) centers, to quinones in the respiratory and or the photosynthetic chain. The immediate electron acceptor for the enzyme in this species is believed to be plastoquinone. Couples the redox reaction to proton translocation, and thus conserves the redox energy in a proton gradient. Cyanobacterial NDH-1 also plays a role in inorganic carbon- concentration	C	Unknown	Thylakoid	NA	No	P74771
5.71825	5.49313	7.66471	5.91215	AGF51006.1	hypothetical protein	98	sll1824	MYO_17480	This is one of the proteins that binds to the 5S RNA in the ribosome where it forms part of the central protuberance	J	Unknown		NA	No	P73289
5.09053	6.56852	6.4837	6.47223	AGF51503.1	hypothetical protein	214	slr0867	MYO_112500	-	-	Unknown		NA	No	P73763
6.80854	5.92585	6.57911	5.27699	AGF50501.1	transaldolase	391	slr1793	talB	Transaldolase is important for the balance of metabolites in the pentose-phosphate pathway	F	Cytoplasm	Cytoplasm	NA	No	P72797
4.00754	6.29017	5.45663	8.82083	AGF51161.1	hypothetical protein	212	slr1546	MYO_19040	transmembrane transcriptional regulator	K	Unknown		NA	No	P73432
5.17805	6.08661	6.3041	6.99098	AGF52678.1	hypothetical protein	294	sll0381	MYO_124480	-	-	Unknown		Sec lipo	Yes	Q55744
6.17308	6.50606	6.35197	5.51684	AGF52740.1	ferredoxin--nitrite reductase	502	slr0898	nirA	Nitrite and sulphite reductase 4Fe-4S domain	P	Cytoplasm		NA	No	Q55366
6.55024	7.3703	4.51793	6.00443	AGF52523.1	cell division protein FtsH	627	slr0228	ftsH_4	Acts as a processive, ATP-dependent zinc metallopeptidase for both cytoplasmic and membrane proteins. Plays a role in the quality control of integral membrane proteins	O	Cytoplasmic Membrane	Thylakoid	NA	No	Q55700
4.51124	6.6417	5.92413	7.33853	AGF50644.1	extracellular nuclease	1879	sll0656	nucH	#N/A	#N/A	Cytoplasmic Membrane		NA	No	P72938
5.62307	6.12955	6.06298	6.48234	AGF53250.1	histidyl tRNA synthetase	401	slr1560	hisS_2	Required for the first step of histidine biosynthesis. May allow the feedback regulation of ATP phosphoribosyltransferase activity by histidine	E	Cytoplasm	Cytoplasm	NA	No	P74592
6.67608	6.06754	6.40222	5.13845	AGF51393.1	porphobilinogen deaminase	320	slr1887	hemC	Tetrapolymerization of the monopyrrole PBG into the hydroxymethylbilane pre-uroporphyrinogen in several discrete steps	H	Cytoplasm		NA	No	P73660
5.00402	5.97964	6.46562	6.83123	AGF52791.1	hypothetical protein	117	slr0579	MYO_125620	-	-	Unknown		Sec	Yes	Q55405
4.92709	6.78957	6.7523	5.7394	AGF52058.1	hypothetical protein	320	slr1681	MYO_118130	-	-	Cytoplasmic Membrane		Sec	No	P74276
5.40324	5.87669	6.87744	6.02761	AGF52380.1	hypothetical protein	803	sll0350	MYO_121410	Protein of unknown function (DUF3769)	M	Outer membrane		NA	Yes	Q55580
6.6466	5.75484	6.21103	5.51352	AGF50569.1	carboxysome formation protein	351	sll0934	ccmA	NeuB family	E	Cytoplasm		NA	No	P72864
4.59366	6.22484	6.51262	6.6697	AGF51004.1	bacterioferritin	176	slr1890	bfr_1	Iron-storage protein, whose ferroxidase center binds Fe(2 ) ions, oxidizes them by dioxygen to Fe(3 ), and participates in the subsequent Fe(3 ) oxide mineral core formation within the central cavity of the protein complex	P	Cytoplasm		NA	No	P73287
5.90871	6.28036	6.8004	4.97532	AGF52704.1	RNA-binding protein	151	slr0193	MYO_124740	RNA recognition motif	S	Unknown		NA	No	Q55765
5.41163	5.71591	6.41203	6.40935	AGF51569.1	glutathione peroxidase	154	slr1992	MYO_113170	Belongs to the glutathione peroxidase family	O	Periplasm		NA	Yes	P73824
6.32442	6.73767	6.56374	4.32033	AGF53115.1	uroporphyrinogen decarboxylase	350	slr0536	hemE	Catalyzes the decarboxylation of four acetate groups of uroporphyrinogen-III to yield coproporphyrinogen-III	H	Cytoplasm	Cytoplasm	NA	No	P54224
6.67224	5.32716	5.99147	5.94259	AGF53410.1	phosphoribosyl aminoimidazole carboxy formyl formyltransferase/inosinemonophosphate cyclohydrolase PUR-H(J)	511	slr0597	purH	AICARFT/IMPCHase bienzyme	F	Cytoplasm		NA	No	P74741
5.54236	6.59379	6.18007	5.57889	AGF52178.1	hypothetical protein	196	sll0274	MYO_119360	Pentapeptide repeats (9 copies)	S	Extracellular		NA	Yes	P74392
4.90322	5.90632	5.76495	7.29516	AGF53373.1	hypothetical protein	155	slr1178	MYO_131540	Bacterial SH3 domain homologues	T	Unknown		NA	No	P74705
4.76553	6.27599	6.29916	6.44778	AGF53181.1	hypothetical protein	253	sll1344	MYO_129550	#N/A	#N/A	Unknown		Sec	Yes	P74526
3.97454	6.20974	6.07417	7.44872	AGF52479.1	membrane-bound lytic transglycosylase A	383	sll0016	mltA	MltA specific insert domain	M	Outer membrane		Sec	Yes	Q55666
6.12951	5.86164	5.85143	5.86297	AGF51018.1	initiation factor IF-1	75	ssl3441	infA	One of the essential components for the initiation of protein synthesis. Stabilizes the binding of IF-2 and IF-3 on the 30S subunit to which N-formylmethionyl-tRNA(fMet) subsequently binds. Helps modulate mRNA selection, yielding the 30S pre- initiation complex (PIC). Upon addition of the 50S ribosomal subunit IF-1, IF-2 and IF-3 are released leaving the mature 70S translation initation complex	J	Cytoplasm	Cytoplasm	NA	No	P73301
5.34203	5.57708	6.30189	6.47446	AGF52478.1	glutamate-1-semialdehyde 2,1-aminomutase	433	sll0017	hemL	Aminotransferase class-III	H	Cytoplasm	Cytoplasm	NA	No	Q55665
5.47446	5.27231	6.78554	6.14046	AGF51638.1	hypothetical protein	363	sll0245	MYO_113860	ATPase that binds to both the 70S ribosome and the 50S ribosomal subunit in a nucleotide-independent manner	J	Cytoplasm		NA	No	P73886
5.46857	5.85052	6.53988	5.75353	AGF50579.1	initiation factor IF-3	177	slr0974	infC	IF-3 binds to the 30S ribosomal subunit and shifts the equilibrum between 70S ribosomes and their 50S and 30S subunits in favor of the free subunits, thus enhancing the availability of 30S subunits on which protein synthesis initiation begins	J	Cytoplasm	Cytoplasm	NA	No	P72874
4.36501	6.31861	5.93449	6.94826	AGF53417.1	hypothetical protein	129	slr0602	MYO_131980	-	-	Cytoplasmic Membrane		Sec	No	P74748
4.6192	5.9561	5.86534	7.02202	AGF51793.1	D-alanyl-D-alanine carboxypeptidase	314	slr0804	dacB_1	Beta-lactamase enzyme family	M	Periplasm		Sec	Yes	P74032
5.42178	6.72006	5.53959	5.76296	AGF52049.1	50S ribosomal protein L27	87	ssr2799	rpl27	Ribosomal L27 protein	J	Cytoplasm		NA	No	P74267
5.06116	6.08162	6.87784	5.39534	AGF50769.1	hypothetical protein	114	slr1847	MYO_15090	Binds to DNA and alters its conformation. May be involved in regulation of gene expression, nucleoid organization and DNA protection	S	Unknown	Cytoplasm	NA	No	P73057
4.8621	5.97059	6.05554	6.52694	AGF50670.1	hypothetical protein	458	sll0638	MYO_14090	CHAT domain	U	Unknown		Sec	Yes	P72963
6.29533	5.57804	5.73295	5.80563	AGF50571.1	30S ribosomal protein S15	89	ssl1784	rps15	Ribosomal_S15	J	Cytoplasm		NA	No	P72866
4.04336	6.39371	6.40306	6.55401	AGF52309.1	lipoprotein NlpD	715	slr0993	nlpD	Lysin motif	M	Outer membrane		Sec	Yes	P74517
5.82019	4.48714	6.96395	6.1097	AGF51997.1	PET112 protein	495	sll1435	pet112	Allows the formation of correctly charged Asn-tRNA(Asn) or Gln-tRNA(Gln) through the transamidation of misacylated Asp- tRNA(Asn) or Glu-tRNA(Gln) in organisms which lack either or both of asparaginyl-tRNA or glutaminyl-tRNA synthetases. The reaction takes place in the presence of glutamine and ATP through an activated phospho-Asp-tRNA(Asn) or phospho-Glu-tRNA(Gln)	J	Cytoplasm		NA	No	P74215
6.68418	5.75698	6.30699	4.58439	AGF51954.1	RNA polymerase gamma-subunit	626	slr1265	rpoC1	DNA-dependent RNA polymerase catalyzes the transcription of DNA into RNA using the four ribonucleoside triphosphates as substrates	K	Cytoplasm		NA	No	P74177
5.73017	6.40343	6.63967	4.51888	AGF51033.1	50S ribosomal protein L22	121	sll1803	rpl22	Ribosomal protein L22p/L17e	J	Cytoplasm		NA	No	P73315
4.55834	6.29514	6.58695	5.8279	AGF50573.1	hypothetical protein	156	sll0931	MYO_13110	Tetratricopeptide repeat	S	Unknown		NA	No	P72868
3.80174	7.26378	7.12019	5.06346	AGF53321.1	hypothetical protein	238	sll1549	MYO_131020	Histidine phosphatase superfamily (branch 1)	G	Unknown		Sec	Yes	P74656
4.94793	6.90586	6.72115	4.64864	AGF51212.1	hypothetical protein	177	slr1236	MYO_19560	Uncharacterized ACR, COG1430	S	Unknown		Sec lipo	Yes	P73483
6.34109	5.52907	5.72975	5.54548	AGF51908.1	phytochrome-regulated protein	358	sll1874	at103	Catalyzes the formation of the isocyclic ring in chlorophyll biosynthesis. Mediates the cyclase reaction, which results in the formation of divinylprotochlorophyllide (Pchlide) characteristic of all chlorophylls from magnesium-protoporphyrin IX 13-monomethyl ester (MgPMME)	F	Unknown		NA	No	P74134
4.97441	6.0342	5.49889	6.58646	AGF53138.1	ornithine carbamoyltransferase chain f	308	sll0902	argF	Reversibly catalyzes the transfer of the carbamoyl group from carbamoyl phosphate (CP) to the N(epsilon) atom of ornithine (ORN) to produce L-citrulline	E	Cytoplasm	Cytoplasm	NA	No	Q55497
5.42955	4.95999	6.58288	6.10821	AGF53308.1	phosphoglucomutase	567	sll0726	pgm	Phosphoglucomutase/phosphomannomutase, C-terminal domain	G	Unknown		NA	No	P74643
6.06219	5.92	6.16621	4.92026	AGF50959.1	CheY subfamily	180	slr2024	MYO_17010	cheY-homologous receiver domain	T	Cytoplasm		NA	No	P73243
5.55744	6.73372	6.70038	4.02978	AGF52302.1	dihydrolipoamide acetyltransferase component (E2) of pyruvate dehydrogenase complex	433	sll1841	odhB	2-oxoacid dehydrogenases acyltransferase (catalytic domain)	C	Cytoplasm		NA	No	P74510
4.68071	5.44317	6.73639	6.13372	AGF52566.1	glutathione S-transferase	184	sll0067	gst	Glutathione S-transferase, C-terminal domain	O	Cytoplasm		NA	No	Q55139
5.40726	5.42987	6.52813	5.54582	AGF52725.1	hypothetical protein	348	slr0209	MYO_124950	PAS domain	S	Cytoplasm		NA	No	Q55782
5.91851	5.28206	5.85608	5.84296	AGF50423.1	ATP synthase g subunit	314	sll1327	atpC	Produces ATP from ADP in the presence of a proton gradient across the membrane. The gamma chain is believed to be important in regulating ATPase activity and the flow of protons through the CF(0) complex	F	Cytoplasmic Membrane	Thylakoid	NA	No	P17253
5.60538	4.9728	7.15711	5.15791	AGF51011.1	50S ribosomal protein L13	151	sll1821	rpl13	This protein is one of the early assembly proteins of the 50S ribosomal subunit, although it is not seen to bind rRNA by itself. It is important during the early stages of 50S assembly	J	Cytoplasm		NA	No	P73294
5.83512	5.39908	6.84851	4.80763	AGF51075.1	ferredoxin component	164	slr1205	MYO_18170	Rieske-like [2Fe-2S] domain	P	Unknown		NA	No	P73355
5.70547	4.61947	6.44963	6.0757	AGF51140.1	glucose 6-phosphate dehydrogenase	509	slr1843	zwf	Catalyzes the oxidation of glucose 6-phosphate to 6- phosphogluconolactone	F	Cytoplasm		NA	No	P73411
5.49836	4.71817	6.67853	5.95224	AGF53118.1	hypothetical protein	333	slr0537	MYO_128900	pfkB family carbohydrate kinase	G	Unknown		NA	No	Q55480
6.00941	5.82295	5.62356	5.36646	AGF51015.1	30S ribosomal protein S11	130	sll1817	rps11	Located on the platform of the 30S subunit, it bridges several disparate RNA helices of the 16S rRNA. Forms part of the Shine-Dalgarno cleft in the 70S ribosome	J	Cytoplasm		NA	No	P73298
5.19139	4.50622	5.51133	7.60799	AGF52262.1	hypothetical protein	398	slr1923	MYO_120210	Coenzyme F420 hydrogenase/dehydrogenase, beta subunit N-term	C	Cytoplasm		NA	No	P74473
6.37789	4.36853	5.9625	6.1027	AGF51761.1	hypothetical protein	489	slr1322	MYO_115110	Putative modulator of DNA gyrase	S	Unknown		NA	No	P74002
4.85626	6.20947	5.26858	6.41475	AGF52090.1	aldehyde reductase	327	slr0942	MYO_118450	Aldo/keto reductase family	S	Cytoplasm		NA	No	P74308
4.93613	5.31729	6.89886	5.53869	AGF51916.1	30S ribosomal protein S1	305	slr1984	rps1_2	Ribosomal protein S1-like RNA-binding domain	J	Cytoplasm		NA	No	P74142
5.17174	5.84787	6.03055	5.61481	AGF50951.1	hypothetical protein	380	slr2015	MYO_16930	Prokaryotic N-terminal methylation motif	NU	Unknown		NA	No	P73235
5.65438	4.60818	6.64601	5.75596	AGF50384.1	N utilization substance protein	458	slr0743	nusA	Participates in both transcription termination and antitermination	K	Cytoplasm	Cytoplasm	NA	No	P72688
4.89959	5.62829	6.29451	5.81453	AGF53287.1	3-isopropylmalate dehydratase	468	sll1470	leuC	Catalyzes the isomerization between 2-isopropylmalate and 3-isopropylmalate, via the formation of 2-isopropylmaleate	E	Cytoplasm		NA	No	P54384
5.49196	5.39487	5.85323	5.81536	AGF50770.1	histidinol dehydrogenase	434	slr1848	hisD_2	Catalyzes the sequential NAD-dependent oxidations of L- histidinol to L-histidinaldehyde and then to L-histidine	E	Cytoplasm		NA	No	P73058
5.75434	5.33391	5.48855	5.91791	AGF50385.1	initiation factor IF-2	1001	slr0744	infB	One of the essential components for the initiation of protein synthesis. Protects formylmethionyl-tRNA from spontaneous hydrolysis and promotes its binding to the 30S ribosomal subunits. Also involved in the hydrolysis of GTP during the formation of the 70S ribosomal complex	J	Cytoplasm	Cytoplasm	NA	No	P72689
5.66609	5.40899	5.4112	5.97774	AGF50273.1	hypothetical protein	312	sll1213	MYO_160	Catalyzes the two-step NADP-dependent conversion of GDP- 4-dehydro-6-deoxy-D-mannose to GDP-fucose, involving an epimerase and a reductase reaction	GM	Cytoplasm		NA	No	P72585
5.43319	5.56235	5.75956	5.70311	AGF51316.1	apocytochrome f	328	sll1317	petA	Component of the cytochrome b6-f complex, which mediates electron transfer between photosystem II (PSII) and photosystem I (PSI), cyclic electron flow around PSI, and state transitions	C	Unknown	Thylakoid	Sec	No	P26287
4.25282	5.38555	5.80415	7.00239	AGF53388.1	hypothetical protein	171	sll1106	MYO_131690	Protein of unknown function (DUF1269)	S	Unknown		NA	No	P74720
4.00784	5.51793	5.59979	7.31095	AGF51201.1	IaP75	861	slr1227	iaP75	POTRA domain, ShlB-type	M	Outer membrane		Sec	Yes	P73472
5.80339	4.98037	5.71613	5.92194	AGF50425.1	ATP synthase d subunit	185	sll1325	atpD	F(1)F(0) ATP synthase produces ATP from ADP in the presence of a proton or sodium gradient. F-type ATPases consist of two structural domains, F(1) containing the extramembraneous catalytic core and F(0) containing the membrane proton channel, linked together by a central stalk and a peripheral stalk. During catalysis, ATP synthesis in the catalytic domain of F(1) is coupled via a rotary mechanism…	F	Cytoplasmic Membrane	Thylakoid	NA	No	P27180
4.46915	5.64667	5.533	6.76483	AGF52182.1	hypothetical protein	610	slr0280	MYO_119400	Phosphodiester glycosidase	G	Cytoplasmic Membrane		NA	No	P74396
4.92324	5.98596	5.13908	6.36334	AGF50472.1	hypothetical protein	258	slr1773	MYO_12070	Predicted periplasmic protein (DUF2092)	S	Unknown		Sec	Yes	P72768
3.3437	6.68019	6.83819	5.50198	AGF51038.1	50S ribosomal protein L3	213	sll1799	rpl3	One of the primary rRNA binding proteins, it binds directly near the 3'-end of the 23S rRNA, where it nucleates assembly of the 50S subunit	J	Cytoplasm		NA	No	P73320
4.4071	5.98432	5.4018	6.46489	AGF52252.1	hypothetical protein	467	sll0141	MYO_120110	Barrel-sandwich domain of CusB or HlyD membrane-fusion	M	Cytoplasmic Membrane		Sec lipo	No	P74462
5.6241	5.24257	5.17181	6.17798	AGF53127.1	ATP-dependent protease ClpP	198	slr0542	clpP_3	Cleaves peptides in various proteins in a process that requires ATP hydrolysis. Has a chymotrypsin-like activity. Plays a major role in the degradation of misfolded proteins	OU	Cytoplasm	Cytoplasm	NA	No	P54416
4.78826	4.59515	5.91892	6.9011	AGF52762.1	2-ketoacid dehydrogenase malate dehydrogenase lactate dehydrogenase	324	sll0891	citH	Catalyzes the reversible oxidation of malate to oxaloacetate	C	Cytoplasm		NA	No	Q55383
4.95045	4.12858	7.37805	5.67219	AGF52918.1	hypothetical protein	371	slr0624	MYO_126890	UDP-N-acetylglucosamine 2-epimerase	G	Cytoplasm		NA	No	Q55867
4.7859	5.80639	5.17802	6.32292	AGF51961.1	hypothetical protein	254	slr1272	MYO_117160	S-layer homology domain	M	Unknown		Sec	Yes	P74184
3.35333	4.44981	7.87815	6.32123	AGF52065.1	hydrogenase component	99	ssl3044	MYO_118200	2Fe-2S iron-sulfur cluster binding domain	C	Unknown		NA	No	P74283
6.19434	5.33318	6.27446	4.15803	AGF51210.1	protein kinase C inhibitor	114	slr1234	MYO_19540	HIT domain	FG	Cytoplasm		NA	No	P73481
5.67675	4.70796	6.16312	5.40595	AGF52583.1	heat shock protein GrpE	249	sll0057	grpE	Participates actively in the response to hyperosmotic and heat shock by preventing the aggregation of stress-denatured proteins, in association with DnaK and GrpE. It is the nucleotide exchange factor for DnaK and may function as a thermosensor. Unfolded proteins bind initially to DnaJ	O	Cytoplasm	Cytoplasm	NA	No	Q59978
4.07733	6.51856	6.93328	4.41956	AGF50711.1	glucose dehydrogenase-B	412	slr1608	gdhB	Glucose / Sorbosone dehydrogenase	G	Unknown		Sec lipo	Yes	P73001
4.78981	5.87945	5.67247	5.57755	AGF52719.1	hypothetical protein	501	sll0180	MYO_124890	Barrel-sandwich domain of CusB or HlyD membrane-fusion	M	Outer membrane		Sec lipo	Yes	Q55776
6.035	5.69521	4.99818	5.16385	AGF51003.1	hypothetical protein	81	ssl3451	MYO_17450	Protein of unknown function (DUF3148)	S	Unknown		NA	No	P73286
4.8275	6.02102	5.83807	5.20119	AGF51332.1	hypothetical protein	287	sll1304	MYO_110780	Xylose isomerase-like TIM barrel	G	Cytoplasm		NA	No	P73599
5.15422	5.60981	5.31564	5.76893	AGF53226.1	aspartate kinase	600	slr0657	lysC	ACT domain	E	Cytoplasm		NA	No	P74569
5.42187	5.40342	5.53696	5.45814	AGF50313.1	peptide methionine sulfoxide reductase	222	sll1394	msrA_1	Has an important function as a repair enzyme for proteins that have been inactivated by oxidation. Catalyzes the reversible oxidation-reduction of methionine sulfoxide in proteins to methionine	O	Unknown		NA	No	P72622
3.20058	4.79149	5.23684	8.58168	AGF53017.1	eukaryotic protein kinase	505	sll0776	pknA_4	RIO1 family	KLT	Periplasm		NA	Yes	P54735
5.40742	4.41544	5.69164	6.26336	AGF53172.1	valyl-tRNA synthetase	910	slr0557	valS	amino acids such as threonine, to avoid such errors, it has a posttransfer editing activity that hydrolyzes mischarged Thr-tRNA(Val) in a tRNA-dependent manner	J	Cytoplasm	Cytoplasm	NA	No	Q55522
5.58073	5.86479	6.43959	3.88944	AGF53140.1	single-stranded DNA-binding protein	121	slr0925	ssb	Single-strand binding protein family	L	Cytoplasm		NA	No	Q55499
4.25007	6.40624	5.29982	5.76987	AGF51956.1	hypothetical protein	185	slr1266	MYO_117110	Protein of unknown function (DUF2808)	S	Unknown		Sec	Yes	P74179
5.05061	5.35193	6.69187	4.62759	AGF53370.1	heat shock protein	658	sll0430	htpG	Hsp90 protein	O	Cytoplasm		NA	No	P74702
5.27737	4.79453	5.67889	5.92514	AGF52472.1	hypothetical protein	249	sll0022	MYO_122380	Protein of unknown function (DUF1190)	S	Unknown		Sec lipo	Yes	Q55659
5.80073	5.44796	5.50736	4.88182	AGF52801.1	30S ribosomal protein S18	71	ssr1399	rps18	Binds as a heterodimer with protein S6 to the central domain of the 16S rRNA, where it helps stabilize the platform of the 30S subunit	J	Cytoplasm		NA	No	P48946
5.29387	4.569	5.50791	6.26336	AGF50558.1	ferredoxin-sulfite reductase	635	slr0963	sir	Belongs to the nitrite and sulfite reductase 4Fe-4S domain family	C	Cytoplasm		NA	No	P72854
5.43763	4.7184	5.74048	5.7197	AGF52589.1	putative ATPase	353	slr0067	MYO_123580	Binds and transfers iron-sulfur (Fe-S) clusters to target apoproteins. Can hydrolyze ATP	D	Cytoplasmic Membrane		NA	No	P53383
3.658	5.53833	5.0325	7.37497	AGF51323.1	integrin alpha- and beta4- subunit domain-like protein	3016	slr1403	MYO_110690	FG-GAP repeat	Q	Extracellular		NA	Yes	P73590
4.50034	5.40968	7.1769	4.4842	AGF53375.1	peptide chain release factor	365	sll1110	prfA	Peptide chain release factor 1 directs the termination of translation in response to the peptide chain termination codons UAG and UAA	J	Cytoplasm	Cytoplasm	NA	No	P74707
4.61529	5.40549	6.31996	5.22739	AGF52218.1	Ycf39	326	slr0399	ycf39_2	NmrA-like family	GM	Cytoplasm		NA	No	P74429
4.62714	4.72416	6.94223	5.25373	AGF53103.1	Mg-protoporphyrin IX methyl transferase	230	slr0525	chlM	Magnesium-protoporphyrin IX methyltransferase C-terminus	H	Unknown		NA	No	Q55467
4.33189	5.25131	6.42686	5.48386	AGF52553.1	aspartate aminotransferase	389	sll0402	aspC_2	Cys/Met metabolism PLP-dependent enzyme	E	Cytoplasm	Cytoplasm	NA	No	Q55128
4.59309	5.36709	6.43086	5.08866	AGF51285.1	hypothetical protein	409	slr0876	MYO_110310	Pyridine nucleotide-disulphide oxidoreductase	S	Unknown		NA	No	P73556
5.1834	5.53149	5.03393	5.72979	AGF51866.1	hypothetical protein	200	slr1958	MYO_116180	GUN4-like	KLT	Unknown		NA	No	P74094
6.27794	5.07036	4.79913	5.30331	AGF52430.1	thiol-specific antioxidant protein	200	sll0755	MYO_121920	C-terminal domain of 1-Cys peroxiredoxin	O	Cytoplasm	Cytoplasm	NA	No	Q55624
5.82453	4.53291	5.11439	5.96963	AGF52542.1	hypothetical protein	379	sll0408	MYO_123100	Cyclophilin type peptidyl-prolyl cis-trans isomerase/CLD	O	Periplasm	Thylakoid	NA	No	Q55118
5.45283	4.6473	5.42999	5.80637	AGF51410.1	Ycf32	39	sml0007	ycf32	Manganese-binding polypeptide with L-arginine metabolizing enzyme activity. Component of the core of photosystem II	U	Unknown	Thylakoid	NA	No	P73676
4.76226	5.51388	5.97598	5.08108	AGF51339.1	hypothetical protein	607	slr1855	MYO_110850	PFAM N-acylglucosamine 2-epimerase (GlcNAc 2-epimerase)	G	Cytoplasm		NA	No	P73606
4.23994	5.80532	6.98592	4.29158	AGF53187.1	bacterioferritin	156	sll1341	bfr_2	Iron-storage protein, whose ferroxidase center binds Fe(2 ) ions, oxidizes them by dioxygen to Fe(3 ), and participates in the subsequent Fe(3 ) oxide mineral core formation within the central cavity of the protein complex	P	Cytoplasm		NA	No	P24602
5.93811	3.76992	6.57816	5.02137	AGF51185.1	cell division FtsZ protein	430	sll1633	ftsZ	Essential cell division protein that forms a contractile ring structure (Z ring) at the future cell division site. The regulation of the ring assembly controls the timing and the location of cell division. One of the functions of the FtsZ ring is to recruit other cell division proteins to the septum to produce a new cell wall between the dividing cells. Binds GTP and shows GTPase activity	D	Cytoplasm	Cytoplasm	NA	No	P73456
4.14133	5.61884	5.75788	5.75121	AGF53538.1	hypothetical protein	150	slr5111	MYO_21120	#N/A	#N/A	Unknown		NA	No	Q6ZEL9
4.47471	4.93069	5.90855	5.93782	AGF50980.1	thioredoxin	109	slr1139	trxA_1	Thioredoxin	O	Cytoplasm		NA	No	P73263
5.41226	4.8479	5.49723	5.45895	AGF51932.1	inner membrane protein	384	slr1471	MYO_116850	60Kd inner membrane protein	U	Cytoplasmic Membrane	Cytoplasmic membrane	NA	No	P74155
5.38578	4.32903	6.2219	5.26729	AGF53239.1	hypothetical protein	868	slr0665	MYO_130190	Aconitate B N-terminal domain	C	Cytoplasm		NA	No	P74582
5.22255	5.9843	5.05544	4.9297	AGF50707.1	glutamate synthase (ferredoxin)	1550	sll1502	gltB_1	GXGXG motif	E	Cytoplasmic Membrane		NA	No	P55037
3.99364	5.92758	4.88333	6.34777	AGF53076.1	CheA like protein	1402	sll0043	MYO_128480	Signal transducing histidine kinase, homodimeric domain	T	Cytoplasm		NA	No	Q55443
4.07347	5.90557	6.25417	4.89198	AGF52272.1	hypothetical protein	305	slr1931	MYO_120310	pilus assembly protein PilW	NU	Cytoplasmic Membrane		Pilin	No	P74483
3.79185	6.13613	4.91383	6.27332	AGF52870.1	hypothetical protein	337	slr0503	MYO_126410	PFAM Ycf66 protein N-terminus	KLT	Outer membrane		NA	Yes	Q55823
5.53723	5.00971	4.59995	5.96806	AGF50521.1	hypothetical protein	157	sll1654	MYO_12580	Universal stress protein family	T	Cytoplasm		NA	No	P72817
4.56419	5.25959	5.72064	5.52287	AGF53129.1	hypothetical protein	948	sll0499	MYO_129010	CHAT domain	S	Outer membrane		NA	Yes	Q55489
5.51923	5.03424	4.99709	5.45881	AGF53644.1	hypothetical protein	979	sll7090	MYO_4880	CRISPR-associated protein	S	Unknown		NA	No	Q6ZEA8
5.58034	4.81338	5.02421	5.56752	AGF50718.1	methyl-accepting chemotaxis protein	869	slr1044	mcpA	Methyl-accepting chemotaxis-like domains (chemotaxis sensory transducer).	NT	Cytoplasmic Membrane		NA	No	P73008
4.57962	4.90876	4.96682	6.51718	AGF52554.1	citrate synthase	397	sll0401	gltA	Citrate synthase, C-terminal domain	C	Cytoplasm		NA	No	Q59977
3.72765	5.75064	5.8888	5.59235	AGF51597.1	DrgA	210	slr1719	drgA	Nitroreductase family	C	Cytoplasm		NA	No	Q55233
5.11224	5.36593	5.69598	4.77748	AGF50773.1	urease alpha subunit	569	sll1750	ureC	Urease alpha-subunit, N-terminal domain	E	Cytoplasm	Cytoplasm	NA	No	P73061
1.64053	6.7503	7.19833	5.31149	AGF51894.1	hypothetical protein	452	slr1974	MYO_116460	GTPase that plays an essential role in the late steps of ribosome biogenesis	S	Cytoplasm		NA	No	P74120
4.82947	4.27583	6.43675	5.25436	AGF51790.1	YCF39 protein	219	sll1218	ycf39_1	NmrA-like family	GM	Unknown		NA	No	P74029
5.26654	5.07432	5.86952	4.58589	AGF53371.1	ADP-glucose pyrophosphorylase	439	slr1176	agp	Nucleotidyl transferase	F	Cytoplasm		NA	No	P52415
4.86354	5.3363	5.5955	4.98227	AGF51025.1	30S ribosomal protein S8	133	sll1809	rps8	One of the primary rRNA binding proteins, it binds directly to 16S rRNA central domain where it helps coordinate assembly of the platform of the 30S subunit	J	Cytoplasm		NA	No	P73307
4.69349	4.63716	6.1572	5.27389	AGF52584.1	general secretion pathway protein E	672	slr0063	gspE_1	Type II secretion system (T2SS), protein E, N-terminal domain	NU	Cytoplasm		NA	No	Q55155
5.10665	5.07503	4.87608	5.68693	AGF53357.1	hypothetical protein	805	slr0453	MYO_131380	XFP C-terminal domain	G	Cytoplasm		NA	No	P74690
5.32498	5.07368	4.3985	5.92608	AGF51275.1	glycogen phosphorylase	855	slr1367	glgP_2	Phosphorylase is an important allosteric enzyme in carbohydrate metabolism. Enzymes from different sources differ in their regulatory mechanisms and in their natural substrates. However, all known phosphorylases share catalytic and structural properties	G	Cytoplasm		NA	No	P73546
5.61115	5.94506	5.41277	3.7224	AGF50781.1	hypothetical protein	342	slr2034	MYO_15210	The ortholog in A.thaliana is involved in photosystem II (PSII) assembly, but knockout of the corresponding gene in Synechoccus PCC 7002 has no effect on PSII activity	S	Unknown	Thylakoid	Sec lipo	No	P73069
4.80956	4.31767	5.79815	5.76045	AGF50674.1	hypothetical protein	173	slr0695	MYO_14140	-	-	Unknown		Sec lipo	Yes	P72967
4.59203	4.44493	6.0854	5.54018	AGF51931.1	hypothetical protein	131	slr1470	MYO_116840	Bacterial PH domain	J	Cytoplasm		NA	No	P74154
3.77139	5.67368	5.09255	6.1233	AGF51882.1	hypothetical protein	934	slr1968	MYO_116340	CHAT domain	S	Cytoplasmic Membrane		NA	No	P74108
4.80709	4.58332	5.98716	5.27714	AGF50839.1	LysR transcriptional regulator	345	sll0998	MYO_15790	LysR substrate binding domain	K	Cytoplasm		NA	No	P73123
5.11444	5.04248	4.15411	6.34161	AGF50726.1	enoyl-[acyl-carrier-protein] reductase	258	slr1051	envM	Enoyl-(Acyl carrier protein) reductase	I	Cytoplasmic Membrane		NA	No	P73016
4.3072	4.64587	6.70388	4.97423	AGF50929.1	hypothetical protein	64	ssr2857	MYO_16710	Heavy-metal-associated domain	P	Unknown		NA	No	P73213
4.74523	5.39841	5.40733	5.07756	AGF52450.1	ribonuclease D	217	sll0320	rnd	3'-5' exonuclease	J	Cytoplasm		NA	No	Q55641
4.93817	5.09012	6.20144	4.39397	AGF52639.1	preprotein translocase SecA subunit	932	sll0616	secA	Part of the Sec protein translocase complex. Interacts with the SecYEG preprotein conducting channel. Has a central role in coupling the hydrolysis of ATP to the transfer of proteins into and across the cell membrane, serving as an ATP-driven molecular motor driving the stepwise translocation of polypeptide chains across the membrane	U	Cytoplasm	Cytoplasmic membrane	NA	No	Q55709
5.07641	5.14002	5.33563	5.01931	AGF51896.1	ornithine acetyltransferase	413	sll1883	argJ	Catalyzes two activities which are involved in the cyclic version of arginine biosynthesis the synthesis of N- acetylglutamate from glutamate and acetyl-CoA as the acetyl donor, and of ornithine by transacetylation between N(2)-acetylornithine and glutamate	E	Cytoplasm	Cytoplasm	NA	No	P74122
5.4337	4.37943	5.86324	4.86637	AGF50912.1	DNA ligase	562	sll1583	lig_2	breast cancer carboxy-terminal domain	LNU	Cytoplasm		NA	No	P73196
3.37396	6.66336	5.42699	5.07598	AGF50314.1	glycogen (starch) synthase	491	sll1393	glgA_1	Synthesizes alpha-1,4-glucan chains using ADP-glucose	F	Cytoplasm		NA	No	P72623
4.84864	5.16835	5.49248	5.02015	AGF52536.1	hypothetical protein	250	slr0431	MYO_123040	Protein of unknown function (DUF541)	S	Periplasm		Sec	Yes	Q55113
4.64802	4.83344	5.74618	5.29198	AGF50969.1	hypothetical protein	128	sll1911	MYO_17110	-	-	Unknown		NA	No	P73253
5.91803	4.61591	4.94019	5.03582	AGF51007.1	adenylosuccinate synthetase	444	sll1823	purA	Plays an important role in the de novo pathway of purine nucleotide biosynthesis. Catalyzes the first committed step in the biosynthesis of AMP from IMP	F	Cytoplasm	Cytoplasm	NA	No	P73290
4.6973	5.15409	5.46422	5.1883	AGF50353.1	cysteine synthase	325	sll0712	cysM	Pyridoxal-phosphate dependent enzyme	E	Cytoplasm		NA	No	P72662
5.30385	5.13496	5.38906	4.66631	AGF50458.1	prohibitin	282	slr1106	phb	prohibitin homologues	O	Unknown		NA	No	P72754
4.71723	5.08153	5.06616	5.61749	AGF50511.1	hypothetical protein	220	sll1663	MYO_12470	PBS lyase HEAT-like repeat	C	Unknown		NA	No	P72807
4.63448	4.29495	4.476	7.05946	AGF53157.1	ATP-dependent protease ATPase subunit	445	sll0535	clpX	ATP-dependent specificity component of the Clp protease. It directs the protease to specific substrates. Can perform chaperone functions in the absence of ClpP	O	Cytoplasm		NA	No	Q55510
5.2679	5.01788	4.176	5.98587	AGF52510.1	hypothetical protein	231	sll0208	MYO_122780	Catalyzes the decarbonylation of fatty aldehydes to alkanes	S	Cytoplasm		NA	No	Q55688
4.12796	5.79487	6.02551	4.44143	AGF50503.1	hypothetical protein	362	slr1794	MYO_12390	Anion-transporting ATPase	OP	Unknown		NA	No	P72799
4.43496	5.54097	6.01185	4.39009	AGF52715.1	hypothetical protein	58	ssl0352	MYO_124850	NAD(P)H dehydrogenase subunit S	S	Unknown		NA	No	P74795
4.9864	4.70622	5.49649	5.18832	AGF52199.1	glutamate--ammonia ligase	724	slr0288	glnN	Glutamine synthetase type III N terminal	S	Cytoplasm		NA	No	P77970
4.91699	4.32488	5.83634	5.2772	AGF51552.1	DNA topoisomerase I	898	slr2058	topA	Releases the supercoiling and torsional tension of DNA, which is introduced during the DNA replication and transcription, by transiently cleaving and rejoining one strand of the DNA duplex. Introduces a single-strand break via transesterification at a target site in duplex DNA. The scissile phosphodiester is attacked by the catalytic tyrosine of the enzyme, resulting in the formation of a DNA-(5'…	L	Cytoplasm		NA	No	P73810
4.00621	5.18594	5.45312	5.70574	AGF53473.1	hypothetical protein	316	sll5046	MYO_2470	Sulfotransferase domain	IM	Unknown		NA	No	Q6ZET4
4.93368	4.9437	5.06712	5.3592	AGF53228.1	oligopeptidase A	713	slr0659	prlC	Peptidase family M3	E	Cytoplasm		NA	No	P74571
4.44415	5.24394	5.46594	5.13738	AGF51263.1	pyruvate kinase	591	sll1275	pykF_1	Pyruvate kinase, barrel domain	F	Cytoplasm		NA	No	P73534
4.8564	5.68347	6.24981	3.50101	AGF50751.1	hypothetical protein	400	slr1763	MYO_14910	Putative zinc binding domain	S	Cytoplasm		NA	No	P73040
4.00255	5.57579	5.06556	5.64225	AGF51777.1	processing protease	513	slr1331	ymxG	Peptidase M16 inactive domain	S	Unknown		NA	No	P74016
3.95173	4.95886	5.833	5.4732	AGF50981.1	3-amino-5-hydroxybenzoic acid synthase	378	slr1140	MYO_17230	DegT/DnrJ/EryC1/StrS aminotransferase family	M	Cytoplasm		NA	No	P73264
4.50683	4.0853	6.91648	4.70533	AGF50401.1	photosystem I assembly related protein	188	sll0226	ycf4	Seems to be required for the assembly of the photosystem I complex	S	Cytoplasmic Membrane	Thylakoid	NA	No	P72705
3.57688	5.44323	5.23527	5.91929	AGF52714.1	hypothetical protein	259	sll0183	MYO_124840	TPR repeat	S	Extracellular		Sec	Yes	Q55773
3.68158	5.47506	5.55763	5.42718	AGF50420.1	carboxyl-terminal protease	462	slr0257	ctpB	tail specific protease	M	Cytoplasmic Membrane		Sec	No	P75023
3.90328	5.51114	5.40969	5.30878	AGF51893.1	hypothetical protein	845	sll1885	MYO_116450	Alternative locus ID	NU	Cytoplasmic Membrane		Sec lipo	No	P74119
4.06695	5.24501	4.79228	6.02329	AGF50836.1	hypothetical protein	358	sll1830	MYO_15760	translation release factor activity	J	Cytoplasm		NA	No	P73120
5.81819	4.22829	4.92902	5.14774	AGF51598.1	aspartyl-tRNA synthetase	599	slr1720	aspS	Aspartyl-tRNA synthetase with relaxed tRNA specificity since it is able to aspartylate not only its cognate tRNA(Asp) but also tRNA(Asn). Reaction proceeds in two steps L-aspartate is first activated by ATP to form Asp-AMP and then transferred to the acceptor end of tRNA(Asp Asn)	J	Cytoplasm	Cytoplasm	NA	No	P73851
1.87268	5.56219	6.62955	6.05472	AGF53461.1	hypothetical protein	207	sll5034	MYO_2350	Protein of unknown function (DUF3365)	NT	Unknown		NA	No	Q6ZEU6
4.82808	5.32072	4.54017	5.3978	AGF53721.1	hypothetical protein	730	slr6012	MYO_3130	AAA domain (dynein-related subfamily)	DV	Cytoplasm		NA	No	Q6YRT3
3.50569	6.00839	5.49148	5.06723	AGF51897.1	hypothetical protein	274	sll1882	MYO_116490	Tetratricopeptide repeat	S	Cytoplasm		NA	No	P74123
3.94989	4.40402	5.0311	6.60482	AGF52702.1	amidase enhancer	535	slr0191	lytB	Stage II sporulation protein	D	Unknown		Sec	Yes	Q55763
5.73527	4.6569	3.51754	6.06675	AGF51122.1	hypothetical protein	431	sll1734	MYO_18650	CO2 hydration protein (ChpXY)	C	Cytoplasm		NA	No	P73393
5.39314	2.97365	6.0111	5.51161	AGF53640.1	hypothetical protein	131	sll7086	MYO_4840	-	-	Unknown		NA	No	Q6ZEB2
4.9713	4.86315	5.49352	4.51452	AGF53406.1	RecA	354	sll0569	recA	Can catalyze the hydrolysis of ATP in the presence of single-stranded DNA, the ATP-dependent uptake of single-stranded DNA by duplex DNA, and the ATP-dependent hybridization of homologous single-stranded DNAs. It interacts with LexA causing its activation and leading to its autocatalytic cleavage	L	Cytoplasm	Cytoplasm	NA	No	P74737
2.91822	6.33222	5.68829	4.89477	AGF52255.1	ATP-dependent Clp protease proteolytic subunit	225	slr0164	clpP_1	Clp protease	OU	Cytoplasm		NA	No	P74466
4.91075	5.55553	4.87177	4.48167	AGF52126.1	molybdopterin biosynthesis MoeB protein	392	sll1536	moeB	ThiF family	HP	Cytoplasm		NA	No	P74344
4.49111	4.91259	5.51655	4.89908	AGF52416.1	50S ribosomal protein L20	117	sll0767	rpl20	Binds directly to 23S ribosomal RNA and is necessary for the in vitro assembly process of the 50S ribosomal subunit. It is not involved in the protein synthesizing functions of that subunit	J	Cytoplasm		NA	No	P48957
2.78071	4.84571	4.99264	7.13223	AGF50728.1	hypothetical protein	267	slr1053	MYO_14680	Protein of unknown function (DUF2993)	S	Cytoplasm		NA	No	P73018
4.87087	4.72976	5.41491	4.71816	AGF53243.1	ferredoxin-dependent glutamate synthase	1556	sll1499	gltB_2	GXGXG motif	E	Cytoplasm		NA	No	P55038
3.12353	5.30814	5.74752	5.45338	AGF52660.1	hypothetical protein	206	slr0645	MYO_124300	von Willebrand factor (vWF) type A domain	S	Unknown		NA	No	Q55727
4.1944	4.38733	6.20324	4.83802	AGF50635.1	hypothetical protein	673	sll1021	MYO_13740	Flotillin	S	Cytoplasmic Membrane	Cytoplasmic membrane	NA	No	P72929
4.68831	4.53506	5.56785	4.71755	AGF50970.1	protein conferring resistance to acetazolamide Zam	782	sll1910	zam	Cold shock protein domain	J	Cytoplasm		NA	No	Q46363
5.35761	4.91501	4.80306	4.43012	AGF52120.1	hypothetical protein	121	slr1623	MYO_118750	electron donor, via FMN and iron-sulfur (Fe-S) centers, to quinones in the respiratory and or the photosynthetic chain. The immediate electron acceptor for the enzyme in this species is believed to be plastoquinone. Couples the redox reaction to proton translocation, and thus conserves the redox energy in a proton gradient. Cyanobacterial NDH-1 also plays a role in inorganic carbon- concentration	C	Cytoplasm	Thylakoid	NA	No	P74338
5.08276	5.00448	6.20603	3.19	AGF50274.1	GDP-D-mannose dehydratase	362	sll1212	rfbD_1	Catalyzes the conversion of GDP-D-mannose to GDP-4- dehydro-6-deoxy-D-mannose	M	Cytoplasm		NA	No	P72586
3.93251	4.55108	3.88188	7.11747	AGF52521.1	hypothetical protein	482	slr0226	MYO_122890	Pilus assembly protein PilX	NU	Extracellular		NA	Yes	Q55698
6.14694	4.57304	2.56531	6.16322	AGF52415.1	UDP-3-o-[3-hydroxymyristoyl] glucosamine n-acyltransferase	344	slr0776	lpxD	Catalyzes the N-acylation of UDP-3-O-acylglucosamine using 3-hydroxyacyl-ACP as the acyl donor. Is involved in the biosynthesis of lipid A, a phosphorylated glycolipid that anchors the lipopolysaccharide to the outer membrane of the cell	I	Cytoplasm		NA	No	Q55612
4.94665	4.5503	5.23793	4.70376	AGF50347.1	ribonuclease E	674	slr1129	rne	Ribonuclease E/G family	J	Cytoplasm	Cytoplasm	NA	No	P72656
4.91172	4.16789	5.40774	4.94661	AGF53078.1	tsr or CheD	1000	sll0041	MYO_128500	Methyl-accepting chemotaxis-like domains (chemotaxis sensory transducer).	T	Cytoplasmic Membrane		NA	No	Q55445
4.85247	4.95716	4.52687	5.04875	AGF53223.1	hypothetical protein	253	slr0654	MYO_130020	-	-	Unknown		NA	No	P74566
4.03692	4.24835	4.79537	6.24061	AGF51910.1	membrane bound protein LytR	463	sll1872	lytR	LytR cell envelope-related transcriptional attenuator	K	Cytoplasmic Membrane		NA	No	P74136
4.39489	4.30737	4.8802	5.7348	AGF52980.1	beta-lactamase	304	slr0319	blaOXA-3	Penicillin binding protein transpeptidase domain	V	Unknown		Sec	Yes	Q55926
4.3864	4.95301	5.7093	4.26268	AGF50480.1	pyridoxal phosphate biosynthetic protein PdxJ	242	slr1779	pdxJ	Catalyzes the complicated ring closure reaction between the two acyclic compounds 1-deoxy-D-xylulose-5-phosphate (DXP) and 3-amino-2-oxopropyl phosphate (1-amino-acetone-3-phosphate or AAP) to form pyridoxine 5'-phosphate (PNP) and inorganic phosphate	H	Cytoplasm	Cytoplasm	NA	No	P72776
4.80841	3.62172	6.12826	4.71926	AGF52198.1	hypothetical protein	118	slr0287	MYO_119560	KH domain	S	Unknown		NA	No	P74411
4.9993	4.65226	5.17289	4.43261	AGF52142.1	hypothetical protein	506	sll1526	MYO_118980	Predicted methyltransferase regulatory domain	Q	Cytoplasm		NA	No	P74360
5.05195	4.73052	4.19476	5.26927	AGF52945.1	hypothetical protein	248	slr0116	MYO_127170	Catalyzes the four-electron reduction of biliverdin IX- alpha (2-electron reduction at both the A and D rings)	Q	Cytoplasm		NA	No	Q55891
4.7942	4.82596	5.1318	4.49109	AGF52821.1	Ycf34	82	ssr1425	ycf34	Hypothetical chloroplast protein Ycf34	S	Unknown		NA	No	P74777
4.04698	3.87989	6.72166	4.58482	AGF52929.1	hypothetical protein	462	slr0105	MYO_127000	ATPase MipZ	D	Cytoplasm		NA	No	Q55876
5.20903	4.64793	5.45116	3.91261	AGF52280.1	pyruvate dehydrogenase E1 component, alpha subunit	342	slr1934	MYO_120390	The pyruvate dehydrogenase complex catalyzes the overall conversion of pyruvate to acetyl-CoA and CO(2)	C	Cytoplasm		NA	No	P74490
3.29985	4.95046	4.59742	6.26832	AGF50629.1	hypothetical protein	361	slr1087	MYO_13680	Esterase-like activity of phytase	S	Cytoplasmic Membrane		NA	No	P72923
3.85909	4.17559	6.39254	4.68716	AGF52721.1	glutamyl-tRNA synthetase	483	sll0179	gltX	Catalyzes the attachment of glutamate to tRNA(Glu) in a two-step reaction glutamate is first activated by ATP to form Glu-AMP and then transferred to the acceptor end of tRNA(Glu)	J	Cytoplasm	Cytoplasm	NA	No	Q55778
4.59076	4.68069	5.18055	4.63779	AGF50845.1	hypothetical protein	96	ssr1698	MYO_15860	Protein of unknown function (DUF2470)	P	Unknown		NA	No	P73129
4.31245	4.2358	5.19872	5.27726	AGF52421.1	hypothetical protein	224	NA	MYO_121830	Tfp pilus assembly protein FimV	NU	Unknown		NA	No
5.75054	6.08584	4.88628	2.27851	AGF52096.1	OmpR subfamily	234	slr0947	MYO_118510	Transcriptional regulatory protein, C terminal	T	Cytoplasm		NA	No	P74314
3.93463	4.7079	4.25096	6.08355	AGF51701.1	hypothetical protein	622	slr1506	MYO_114500	Platelet-activating factor acetylhydrolase, isoform II	S	Unknown		NA	No	P73946
5.56973	3.89965	5.13867	4.35177	AGF52443.1	cytochrome b6-f complex subunit 4	160	slr0343	petD	Component of the cytochrome b6-f complex, which mediates electron transfer between photosystem II (PSII) and photosystem I (PSI), cyclic electron flow around PSI, and state transitions	U	Cytoplasmic Membrane	Thylakoid	NA	No	P27589
3.01545	5.64577	6.44223	3.84328	AGF51320.1	hypothetical protein	89	ssl2595	MYO_110660	YCII-related domain	S	Unknown		NA	No	P73587
3.22181	4.88019	4.52926	6.28265	AGF51469.1	hypothetical protein	200	sll1618	MYO_112160	Alternative locus ID	S	Unknown		Sec	Yes	P73733
4.37504	4.85054	4.48899	5.19406	AGF53084.1	hypothetical protein	104	slr0033	MYO_128560	Allows the formation of correctly charged Asn-tRNA(Asn) or Gln-tRNA(Gln) through the transamidation of misacylated Asp- tRNA(Asn) or Glu-tRNA(Gln) in organisms which lack either or both of asparaginyl-tRNA or glutaminyl-tRNA synthetases. The reaction takes place in the presence of glutamine and ATP through an activated phospho-Asp-tRNA(Asn) or phospho-Glu-tRNA(Gln)	J	Cytoplasm		NA	No	Q55450
5.73626	3.92808	4.79292	4.44583	AGF51303.1	3-oxoacyl-[acyl-carrier protein] reductase	247	slr0886	fabG_1	KR domain	IQ	Cytoplasm		NA	No	P73574
3.08099	4.91959	4.80887	6.09037	AGF51310.1	N-acetylmuramoyl-L-alanine amidase	591	slr0891	amiA_2	Bacterial SH3 domain homologues	M	Cytoplasmic Membrane		Sec	No	P73581
4.75792	4.10636	5.20711	4.82142	AGF53398.1	HrEpiB	312	sll0576	MYO_131790	RmlD substrate binding domain	M	Cytoplasm		NA	No	P74729
3.85628	6.09132	4.0527	4.85335	AGF50675.1	hypothetical protein	295	slr1590	MYO_14150	ATPase activity	T	Unknown		NA	No	P72968
4.3213	4.38345	4.4847	5.64624	AGF52256.1	ATP-dependent Clp protease proteolytic subunit	202	slr0165	clpP_2	Cleaves peptides in various proteins in a process that requires ATP hydrolysis. Has a chymotrypsin-like activity. Plays a major role in the degradation of misfolded proteins	OU	Cytoplasm	Cytoplasm	NA	No	P74467
4.87642	4.75423	4.18319	5.00842	AGF52679.1	hypothetical protein	51	ssr0692	MYO_124490	-	-	Unknown		NA	No	P74791
4.82658	4.83463	4.1444	5.00842	AGF53394.1	hypothetical protein	169	sll0577	MYO_131750	Pentapeptide repeats (9 copies)	S	Unknown		Sec	Yes	P74725
4.7197	4.72676	5.35944	3.99043	AGF53162.1	hypothetical protein	640	slr0551	MYO_129360	activity. Involved in maturation of rRNA and in some organisms also mRNA maturation and or decay	J	Cytoplasm	Cytoplasm	NA	No	P54123
4.72175	4.35556	5.1021	4.58514	AGF52695.1	carbamoyl-phosphate synthase, pyrimidine-specific, large chain	1081	sll0370	carB	Carbamoyl-phosphate synthetase large chain, oligomerisation domain	F	Cytoplasm		NA	No	Q55756
3.00251	5.1414	6.20228	4.41126	AGF51374.1	hypothetical protein	144	sll1764	MYO_111200	-	-	Cytoplasmic Membrane		Sec	No	P73641
4.78309	4.01468	4.68793	5.24136	AGF50346.1	erthyrocyte band 7 integral membrane protein, protein 7.2B, stomatin	321	slr1128	MYO_1790	prohibitin homologues	O	Unknown	Cytoplasmic membrane	Sec	No	P72655
2.76309	4.99253	5.09004	5.87364	AGF51626.1	hypothetical protein	428	sll0252	MYO_113740	Stage II sporulation protein	D	Extracellular		NA	Yes	P73876
5.01329	2.72691	4.88553	6.08879	AGF51031.1	50S ribosomal protein L16	139	sll1805	rpl16	Binds 23S rRNA and is also seen to make contacts with the A and possibly P site tRNAs	J	Cytoplasm		NA	No	P73313
2.79545	4.56234	3.79673	7.52976	AGF53404.1	hypothetical protein	491	slr0592	MYO_131850	Glycosyl hydrolase-like 10	S	Unknown		Sec	Yes	P74735
3.91062	3.81282	3.84326	7.10978	AGF52358.1	hypothetical protein	164	sll0167	MYO_121190	-	-	Unknown		Sec	Yes	Q55561
2.8649	4.49789	3.5939	7.71308	AGF50557.1	hypothetical protein	220	sll0943	MYO_12950	-	-	Unknown		Sec	Yes	P72853
5.68846	5.01109	5.37679	2.58142	AGF52668.1	hypothetical protein	212	sll0395	MYO_124380	Phosphoglycerate mutase family	G	Cytoplasm		NA	No	Q55734
5.06063	4.22049	4.98325	4.37772	AGF53070.1	hypothetical protein	312	sll0048	MYO_128420	diguanylate cyclase	T	Cytoplasm		NA	No	Q55437
4.67123	3.96209	4.46177	5.52728	AGF51707.1	hypothetical protein	188	sll1418	MYO_114560	PsbP	S	Unknown		Sec lipo	Yes	P73952
5.31995	3.79381	5.23844	4.26267	AGF52078.1	phenylalanyl-tRNA synthetase	810	sll1553	pheT	B3/4 domain	J	Cytoplasm	Cytoplasm	NA	No	P74296
2.9907	6.06467	4.48648	5.0687	AGF51064.1	hypothetical protein	429	slr1196	MYO_18060	Tetratricopeptide repeat	S	Unknown		Sec	Yes	P73344
4.85379	2.92788	5.17396	5.62753	AGF50759.1	hypothetical protein	149	sll1638	MYO_14990	TIGRFAM Photosystem II protein PsbQ	S	Unknown		Sec lipo	Yes	P73048
4.37182	4.9713	4.00934	5.22369	AGF52002.1	hypothetical protein	301	slr1534	MYO_117570	LD-carboxypeptidase	V	Cytoplasm		NA	No	P74220
4.8889	4.27094	4.58685	4.76725	AGF50856.1	Mg chelatase subunit ChlI	357	slr1030	chlI	magnesium ion into protoporphyrin IX to yield	H	Cytoplasm		NA	No	P51634
4.27542	3.64061	5.8564	4.73968	AGF52656.1	hypothetical protein	476	sll0606	MYO_124260	Periplasmic binding protein	E	Periplasm		NA	Yes	Q55723
4.06216	4.64051	5.40469	4.38824	AGF51571.1	3-ketoacyl-acyl carrier protein reductase	240	slr1994	fabG_2	KR domain	IQ	Cytoplasm		NA	No	P73826
4.73173	4.11615	4.83154	4.75561	AGF51456.1	OxPPCycle protein	475	slr1734	opcA	Putative peptidoglycan binding domain	GM	Unknown		NA	No	P73720
4.69468	3.35147	5.44509	4.88548	AGF51234.1	isoleucyl-tRNA synthetase	988	sll1362	ileS	amino acids such as valine, to avoid such errors it has two additional distinct tRNA(Ile)-dependent editing activities. One activity is designated as 'pretransfer' editing and involves the hydrolysis of activated Val-AMP. The other activity is designated 'posttransfer' editing and involves deacylation of mischarged Val-tRNA(Ile)	J	Cytoplasm	Cytoplasm	NA	No	P73505
4.88856	4.3639	5.50085	3.62214	AGF50556.1	hypothetical protein	477	slr0962	MYO_12930	Ycf66 protein N-terminus	S	Cytoplasmic Membrane		NA	No	P72852
4.25279	4.32452	5.10043	4.67978	AGF52143.1	ClpB protein	872	slr1641	clpB_1	Part of a stress-induced multi-chaperone system, it is involved in the recovery of the cell from heat-induced damage, in cooperation with DnaK, DnaJ and GrpE	O	Cytoplasm	Cytoplasm	NA	No	P74361
5.47891	5.07136	3.29647	4.48609	AGF52299.1	2,3-bisphosphoglycerate-independent phosphoglycerate mutase	532	slr1945	yibO	Catalyzes the interconversion of 2-phosphoglycerate and 3-phosphoglycerate	F	Cytoplasm		NA	No	P74507
4.66164	4.24735	5.17379	4.24876	AGF50553.1	heme oxygenase	240	sll1184	ho1	Heme oxygenase	P	Unknown		NA	No	P72849
5.03135	4.12801	4.41657	4.74255	AGF50935.1	fibrillin	202	sll1568	MYO_16770	PAP_fibrillin	S	Cytoplasm		NA	No	P73219
3.51409	4.78624	5.09133	4.91967	AGF51831.1	hypothetical protein	61	ssl1498	MYO_115820	-	-	Unknown		NA	No	P74067
3.21714	4.91835	5.48961	4.68127	AGF52661.1	penicillin-binding protein 4	486	slr0646	dacB_2	D-Ala-D-Ala carboxypeptidase 3 (S13) family	M	Periplasm		NA	Yes	Q55728
4.46298	4.43676	5.25808	4.14785	AGF52789.1	hypothetical protein	184	slr0575	MYO_125600	Protein of unknown function (DUF2854)	S	Unknown	Thylakoid	NA	No	Q55403
4.21722	4.63544	5.37456	4.07554	AGF50849.1	N-acetylornithine aminotransferase	429	slr1022	argD	Aminotransferase class-III	E	Cytoplasm	Cytoplasm	NA	No	P73133
5.08733	3.94702	4.55982	4.67393	AGF53160.1	aspartate beta-semialdehyde dehydrogenese	338	slr0549	asd	Catalyzes the NADPH-dependent formation of L-aspartate- semialdehyde (L-ASA) by the reductive dephosphorylation of L- aspartyl-4-phosphate	E	Cytoplasm		NA	No	Q55512
4.04822	4.39823	4.69248	5.12102	AGF52170.1	adenylosuccinate lyase	431	sll0421	purB	Adenylosuccinate lyase C-terminus	F	Cytoplasm		NA	No	P74384
4.60599	4.58185	5.27689	3.77652	AGF51104.1	chorismate synthase	362	sll1747	aroC	Catalyzes the anti-1,4-elimination of the C-3 phosphate and the C-6 proR hydrogen from 5-enolpyruvylshikimate-3-phosphate (EPSP) to yield chorismate, which is the branch point compound that serves as the starting substrate for the three terminal pathways of aromatic amino acid biosynthesis. This reaction introduces a second double bond into the aromatic ring system	E	Cytoplasm		NA	No	P23353
4.21447	4.15888	5.26755	4.59547	AGF52442.1	cytochrome b6	222	slr0342	petB	Component of the cytochrome b6-f complex, which mediates electron transfer between photosystem II (PSII) and photosystem I (PSI), cyclic electron flow around PSI, and state transitions	C	Cytoplasmic Membrane	Thylakoid	NA	No	Q57038
5.03006	4.73883	4.48095	3.96161	AGF50868.1	hypothetical protein	128	sll0982	MYO_16100	granule-associated protein	S	Unknown	Thylakoid	NA	No	P73152
3.20322	4.52349	5.82104	4.65693	AGF51776.1	ATP synthase e subunit	136	slr1330	atpE	Produces ATP from ADP in the presence of a proton gradient across the membrane	C	Cytoplasmic Membrane	Thylakoid	NA	No	P26533
4.28725	4.51315	4.88939	4.48506	AGF53135.1	asparaginyl-tRNA synthetase	462	sll0495	asnS	tRNA synthetases class II (D, K and N)	J	Cytoplasm	Cytoplasm	Sec lipo	No	P52276
4.7023	3.68456	4.81762	4.96777	AGF50451.1	hypothetical protein	706	slr1103	MYO_11860	Inner membrane component of T3SS, cytoplasmic domain	T	Cytoplasmic Membrane		NA	No	P72747
4.55562	4.6284	4.19975	4.78017	AGF52832.1	sensory transduction histidine kinase	315	slr0073	MYO_126030	Histidine Phosphotransfer domain	T	Cytoplasm		NA	No	Q55788
4.35423	4.33816	2.60432	6.83829	AGF52834.1	ABC transporter subunit	480	slr0074	ycf24	Uncharacterized protein family (UPF0051)	O	Unknown		NA	No	Q55790
3.51253	4.65417	5.20139	4.75283	AGF51963.1	membrane protein	367	slr1274	pilM	Type IV pilus assembly protein PilM;	NU	Cytoplasm		NA	No	P74186
4.78822	4.33333	4.04966	4.94746	AGF51587.1	folyl-polyglutamate synthetase	428	sll1612	folC	Mur ligase middle domain	H	Cytoplasm		NA	No	P73842
4.66468	4.45044	4.27055	4.72081	AGF50350.1	polyribonucleotide nucleotidyltransferase	718	sll1043	pnp	Involved in mRNA degradation. Catalyzes the phosphorolysis of single-stranded polyribonucleotides processively in the 3'- to 5'-direction	J	Cytoplasm	Cytoplasm	NA	No	P72659
4.1014	4.38768	5.63102	3.98317	AGF52169.1	asparaginase	329	sll0422	MYO_119270	Asparaginase	E	Cytoplasm		NA	No	P74383
5.03513	3.439	4.98052	4.64272	AGF51845.1	hypothetical protein	445	slr1342	MYO_115970	Putative nucleotide-binding of sugar-metabolising enzyme	S	Cytoplasm		NA	No	P74079
2.81115	4.17984	5.67265	5.42641	AGF52735.1	hypothetical protein	446	sll0887	MYO_125050	Putative modulator of DNA gyrase	S	Cytoplasm		NA	No	Q55361
4.79682	4.58585	2.72431	5.9513	AGF53151.1	DnaJ protein	377	sll0897	dnaJ_4	ATP binding to DnaK triggers the release of the substrate protein, thus completing the reaction cycle. Several rounds of ATP-dependent interactions between DnaJ, DnaK and GrpE are required for fully efficient folding. Also involved, together with DnaK and GrpE, in the DNA replication of plasmids through activation of initiation proteins	A	Cytoplasm	Cytoplasm	NA	No	Q55505
4.96752	3.76448	5.44669	3.8514	AGF53091.1	hypothetical protein	132	slr0038	MYO_128630	-	-	Unknown		NA	No	Q55457
3.96371	4.48025	4.21823	5.35994	AGF53025.1	hypothetical protein	417	slr0702	MYO_127970	#N/A	#N/A	Unknown		NA	No	Q55964
4.63362	2.55835	6.06691	4.73814	AGF52036.1	hypothetical protein	463	slr1173	MYO_117910	Uncharacterized protein conserved in bacteria (DUF2330)	S	Unknown		Sec	Yes	P74254
4.70619	3.75102	4.31662	5.22179	AGF52698.1	GTP cyclohydrolase I	234	slr0426	folE	GTP cyclohydrolase I	F	Cytoplasm		NA	No	Q55759
4.86247	3.35536	5.5133	4.25129	AGF52057.1	delta-1-pyrroline-5-carboxylate dehydrogenase	990	sll1561	putA	Proline dehydrogenase	CE	Cytoplasm		NA	No	P74275
3.73751	4.30315	5.04501	4.876	AGF53339.1	hypothetical protein	178	slr1667	MYO_131200	-	-	Unknown		Sec	Yes	P74672
1.66057	5.41797	5.77406	5.08606	AGF50434.1	MorR protein	314	slr1416	morR	ATPase family associated with various cellular activities (AAA)	O	Cytoplasm		NA	No	P72730
4.26951	4.95903	3.32767	5.33291	AGF51711.1	hypothetical protein	240	sll1414	MYO_114600	May be involved in photosynthetic membrane biogenesis	A	Unknown		NA	No	P73956
3.46058	3.8381	4.09069	6.49414	AGF52440.1	hypothetical protein	318	slr0341	MYO_122020	Bacterial periplasmic substrate-binding proteins	ET	Periplasm		Sec	Yes	Q55633
4.3799	4.24642	5.22488	4.02801	AGF52166.1	3-phosphoshikimate 1-carboxyvinyltransferase	447	slr0444	aroA	Catalyzes the transfer of the enolpyruvyl moiety of phosphoenolpyruvate (PEP) to the 5-hydroxyl of shikimate-3- phosphate (S3P) to produce enolpyruvyl shikimate-3-phosphate and inorganic phosphate	E	Unknown	Cytoplasm	NA	No	Q59975
4.62452	4.72627	4.30464	4.20485	AGF50479.1	alanine dehydrogenase	360	sll1682	MYO_12140	Alanine dehydrogenase/PNT, C-terminal domain	E	Cytoplasm		NA	No	P72775
1.99652	5.17814	5.27192	5.41167	AGF51934.1	hypothetical protein	314	sll1384	MYO_116870	DnaJ molecular chaperone homology domain	O	Unknown		NA	No	P74157
3.1428	4.39474	5.48855	4.82959	AGF53639.1	hypothetical protein	576	sll7085	MYO_4830	RAMP superfamily	L	Unknown		NA	No	Q6ZEB3
2.68363	4.89193	4.96474	5.30074	AGF52894.1	hypothetical protein	684	sll0471	MYO_126650	FAD dependent oxidoreductase	E	Unknown		Sec	Yes	Q55846
4.22774	4.47774	4.378	4.74012	AGF53229.1	pyrroline carboxylate reductase	267	slr0661	proC	Catalyzes the reduction of 1-pyrroline-5-carboxylate (PCA) to L-proline	E	Cytoplasm	Cytoplasm	NA	No	P74572
2.89358	4.5955	5.15749	5.16446	AGF50405.1	hypothetical protein	178	slr0250	MYO_11390	OstA-like protein	S	Unknown		Sec	Yes	P72709
4.68942	3.38389	4.90083	4.82221	AGF50673.1	BtpA	287	sll0634	btpA	BtpA family	S	Unknown		NA	No	P72966
4.3317	4.65054	3.6729	5.13501	AGF52131.1	twitching mobility protein	428	sll1533	pilT_1	Type II/IV secretion system protein	NU	Cytoplasm		NA	No	P74349
3.69924	2.72191	4.38198	6.98458	AGF52709.1	hypothetical protein	419	sll0185	MYO_124790	Rho termination factor, N-terminal domain	S	Unknown		NA	No	Q55770
3.88751	4.67947	3.86575	5.2724	AGF51359.1	hypothetical protein	254	sll1771	MYO_111050	Serine/threonine phosphatases, family 2C, catalytic domain	T	Cytoplasm		NA	No	P73626
2.75552	4.83419	5.06983	4.99042	AGF50552.1	coproporphyrinogen III oxidase	340	sll1185	hemF	Involved in the heme and chlorophyll biosynthesis. Catalyzes the aerobic oxidative decarboxylation of propionate groups of rings A and B of coproporphyrinogen-III to yield the vinyl groups in protoporphyrinogen-IX	H	Cytoplasm	Cytoplasm	NA	No	P72848
4.49821	3.99604	4.34261	4.8068	AGF52512.1	glycyl-tRNA synthetase beta chain	722	slr0220	glyS	Glycyl-tRNA synthetase beta subunit	J	Cytoplasm	Cytoplasm	NA	No	Q55690
5.57113	3.35181	4.33369	4.36486	AGF51708.1	hypothetical protein	374	slr1512	MYO_114570	Na+-dependent bicarbonate transporter superfamily	S	Cytoplasmic Membrane		NA	No	P73953
3.56089	4.57258	4.83563	4.64679	AGF51525.1	periplasmic phosphate binding protein	333	slr1247	pstS_1	PBP superfamily domain	P	Periplasm		Sec	Yes	P73785
4.33465	3.28604	5.25012	4.74074	AGF50813.1	DnaK protein	771	sll1932	dnaK_1	MreB/Mbl protein	O	Cytoplasm		NA	No	P73098
4.921	4.41792	5.99477	2.23133	AGF51000.1	beta ketoacyl-acyl carrier protein synthase	416	sll1069	fabF_1	Catalyzes the condensation reaction of fatty acid synthesis by the addition to an acyl acceptor of two carbons from malonyl-ACP	I	Cytoplasmic Membrane		NA	No	P73283
4.2131	4.15834	4.83007	4.29431	AGF50549.1	hypothetical protein	164	sll1188	MYO_12860	Cupin superfamily (DUF985)	S	Cytoplasm		NA	No	P72845
4.21882	4.09963	4.72436	4.37857	AGF50958.1	malonyl coenzyme A-acyl carrier protein transacylase	293	slr2023	fabD	Acyl transferase domain	I	Cytoplasm		NA	No	P73242
4.41524	2.83221	5.18504	4.98443	AGF50463.1	carbon dioxide concentrating mechanism protein CcmL	100	sll1030	ccmL	Ethanolamine utilisation protein EutN/carboxysome	CQ	Unknown	Cytoplasm	NA	No	P72759
4.54001	3.61238	4.65493	4.58651	AGF51779.1	hydrogenase large subunit	474	sll1226	hoxH	Nickel-dependent hydrogenase	C	Cytoplasm		NA	No	P74018
4.05707	4.33439	4.03882	4.95848	AGF50320.1	hypothetical protein	173	slr1116	MYO_1530	DinB family	S	Unknown		NA	No	P72629
3.60211	4.07299	5.441	4.24829	AGF52891.1	phosphoribosyl formylglycinamidine synthase	224	slr0520	purL_2	Part of the phosphoribosylformylglycinamidine synthase complex involved in the purines biosynthetic pathway. Catalyzes the ATP-dependent conversion of formylglycinamide ribonucleotide (FGAR) and glutamine to yield formylglycinamidine ribonucleotide (FGAM) and glutamate. The FGAM synthase complex is composed of three subunits. PurQ produces an ammonia molecule by converting glutamine to glutamate.…	F	Cytoplasm	Cytoplasm	NA	No	Q55843
4.90637	6.17332	4.25272	2.02202	AGF52851.1	threonyl-tRNA synthetase	603	sll0078	thrS	Catalyzes the attachment of threonine to tRNA(Thr) in a two-step reaction L-threonine is first activated by ATP to form Thr-AMP and then transferred to the acceptor end of tRNA(Thr)	J	Cytoplasm	Cytoplasm	NA	No	Q55806
3.32025	5.11894	4.40028	4.49728	AGF51500.1	hypothetical protein	197	sll0839	MYO_112470	-	-	Cytoplasmic Membrane		Sec	No	P73760
4.14277	4.21909	4.86367	4.10676	AGF52180.1	hypothetical protein	157	sll0272	MYO_119380	Protein of unknown function (DUF2996)	S	Unknown		NA	No	P74394
4.51207	3.04046	5.1262	4.64936	AGF50917.1	seryl-tRNA synthetase	430	slr1703	serS	Catalyzes the attachment of serine to tRNA(Ser). Is also able to aminoacylate tRNA(Sec) with serine, to form the misacylated tRNA L-seryl-tRNA(Sec), which will be further converted into selenocysteinyl-tRNA(Sec)	J	Cytoplasm	Cytoplasm	NA	No	P73201
5.01631	3.31622	4.268	4.72438	AGF53128.1	tryptophan synthase beta subunit	412	slr0543	trpB	The beta subunit is responsible for the synthesis of L- tryptophan from indole and L-serine	E	Cytoplasm		NA	No	Q59992
1.62679	5.92112	6.98635	2.78098	AGF50509.1	hypothetical protein	589	sll1665	MYO_12450	Belongs to the membrane fusion protein (MFP) (TC 8.A.1) family	M	Unknown		NA	No	P72805
4.50703	4.59805	5.24211	2.95251	AGF51561.1	hypothetical protein	247	sll1949	MYO_113090	-	-	Unknown		Sec lipo	Yes	P73819
2.85393	4.32878	3.56826	6.51936	AGF52774.1	hypothetical protein	325	slr0565	MYO_125450	VKc	CO	Cytoplasmic Membrane	Cytoplasmic membrane	NA	No	Q55392
4.52262	3.69747	4.21694	4.80199	AGF52253.1	twitching motility protein	369	slr0161	pilT_2	Type II/IV secretion system protein	NU	Cytoplasm		NA	No	P74463
4.54496	4.51938	4.20065	3.9324	AGF52954.1	septum site-determining protein MinD	266	sll0289	minD	Cellulose biosynthesis protein BcsQ	D	Cytoplasmic Membrane	Cytoplasmic membrane	NA	No	Q55900
3.30384	4.51954	4.77846	4.56656	AGF53275.1	hypothetical protein	451	NA	MYO_130560	Biotin-lipoyl like	M	Cytoplasm		NA	No
2.58352	3.67645	6.74017	4.13157	AGF52730.1	5-methyltetrahydrofolate--homocysteine methyltransferase	1195	slr0212	metH	B12 binding domain	E	Cytoplasm		NA	No	Q55786
3.78603	3.67654	4.01476	5.64589	AGF51045.1	N-acetylglutamate kinase	297	slr1898	argB	Belongs to the acetylglutamate kinase family. ArgB subfamily	F	Cytoplasm	Cytoplasm	NA	No	P73326
3.12866	4.33849	3.97663	5.57795	AGF52106.1	fructose 1,6-bisphosphatase	347	slr0952	fbp_2	Fructose-1-6-bisphosphatase, N-terminal domain	G	Cytoplasm	Cytoplasm	NA	No	P74324
3.70424	5.32191	3.78868	4.19744	AGF51334.1	hypothetical protein	267	sll1784	MYO_110800	Cupin 2, conserved barrel domain protein	G	Cytoplasmic Membrane		Sec	No	P73601
4.37016	4.16866	3.64002	4.80916	AGF51952.1	HlyD family of secretion proteins	583	sll1181	hlyD	HlyD membrane-fusion protein of T1SS	MV	Cytoplasmic Membrane		NA	No	P74175
3.52474	4.24597	3.98344	5.21578	AGF53374.1	hypothetical protein	387	slr1179	MYO_131550	Catalyzes the specific phosphorylation of 1,6-anhydro-N- acetylmuramic acid (anhMurNAc) with the simultaneous cleavage of the 1,6-anhydro ring, generating MurNAc-6-P. Is required for the utilization of anhMurNAc either imported from the medium or derived from its own cell wall murein, and thus plays a role in cell wall recycling	F	Cytoplasm		NA	No	P74706
3.75064	4.26209	4.43497	4.52006	AGF51920.1	hypothetical protein	249	sll1390	MYO_116720	TPM domain	S	Unknown		Sec	Yes	P74145
3.92489	3.77557	3.77652	5.37017	AGF51697.1	hypothetical protein	198	slr1505	MYO_114460	Late competence development protein ComFB	S	Unknown		NA	No	P73943
3.91778	3.79498	5.16978	3.94483	AGF50485.1	NarL subfamily	231	slr1783	MYO_12200	helix_turn_helix, Lux Regulon	T	Cytoplasm		NA	No	P72781
3.67491	4.48961	4.33405	4.26195	AGF53047.1	glutamate dehydrogenase (NADP+)	428	slr0710	gdhA	Glutamate/Leucine/Phenylalanine/Valine dehydrogenase	E	Cytoplasm		NA	No	P54386
4.80903	4.07177	3.04806	4.82592	AGF51208.1	succinate dehydrogenase flavoprotein subunit	575	slr1233	frdA	Fumarate reductase flavoprotein C-term	C	Cytoplasmic Membrane		NA	No	P73479
1.13075	5.2931	4.92632	5.37909	AGF53161.1	dihydrodipicolinate synthase	301	slr0550	dapA	Catalyzes the condensation of (S)-aspartate-beta- semialdehyde (S)-ASA and pyruvate to 4-hydroxy- tetrahydrodipicolinate (HTPA)	E	Cytoplasm	Cytoplasm	NA	No	Q55513
3.48486	4.58263	4.37601	4.25503	AGF50795.1	hypothetical protein	157	sll1940	MYO_15350	Bacterial pre-peptidase C-terminal domain	S	Unknown		Sec	Yes	P73080
4.54434	3.20272	4.71446	4.23068	AGF52690.1	high-affinity branched-chain amino acid transport ATP-binding protein	249	sll0374	braG	ATPases associated with a variety of cellular activities	E	Cytoplasmic Membrane		NA	No	Q55753
3.7939	3.81705	3.71477	5.36392	AGF50861.1	hypothetical protein	129	slr1034	MYO_16030	Single-strand binding protein family	L	Cytoplasm	Thylakoid	NA	No	P73145
4.17362	3.97816	4.13442	4.40248	AGF52775.1	flavoprotein	573	sll0550	MYO_125460	Mediates electron transfer from NADH to oxygen, reducing it to water. This modular protein has 3 redox cofactors, in other organisms the same activity requires 2 or 3 proteins	C	Cytoplasm		NA	No	Q55393
3.15567	3.66569	4.87971	4.97468	AGF52701.1	hypothetical protein	501	sll0188	MYO_124710	Interacts with outer membrane receptor proteins that carry out high-affinity binding and energy dependent uptake into the periplasmic space of specific substrates. It could act to transduce energy from the cytoplasmic membrane to specific energy- requiring processes in the outer membrane, resulting in the release into the periplasm of ligands bound by these outer membrane proteins	M	Unknown		NA	No	Q55762
3.71274	4.16086	4.36743	4.39462	AGF51694.1	protease HhoB	416	sll1427	hhoB	Trypsin	O	Periplasm		NA	Yes	P73940
4.29728	3.6237	4.09863	4.59766	AGF50543.1	hypothetical protein	535	slr1301	MYO_12800	nuclear chromosome segregation	D	Cytoplasm		NA	No	P72839
4.6848	3.96985	2.5701	5.37209	AGF53569.1	hypothetical protein	329	slr7012	MYO_4130	TIGRFAM CRISPR-associated protein Csc2	S	Unknown		NA	No	Q6ZEI6
3.70386	4.49696	3.45575	4.93758	AGF51517.1	hypothetical protein	138	sll1158	MYO_112640	-	-	Cytoplasmic Membrane		NA	No	P73777
4.36931	3.7192	3.66475	4.76125	AGF52010.1	elongation factor EF-G	691	sll1098	fus_2	Catalyzes the GTP-dependent ribosomal translocation step during translation elongation. During this step, the ribosome changes from the pre-translocational (PRE) to the post- translocational (POST) state as the newly formed A-site-bound peptidyl-tRNA and P-site-bound deacylated tRNA move to the P and E sites, respectively. Catalyzes the coordinated movement of the two tRNA molecules, the mRNA and…	J	Cytoplasm	Cytoplasm	NA	No	P74228
3.31621	3.83619	5.15809	4.19589	AGF51998.1	penicillin-binding protein 1B	650	sll1434	mrcA	Transglycosylase	M	Cytoplasmic Membrane		NA	No	P74216
3.55571	3.29169	5.53195	4.11311	AGF50991.1	leucyl-tRNA synthetase	869	sll1074	leuS	Leucyl-tRNA synthetase, Domain 2	J	Cytoplasm	Cytoplasm	NA	No	P73274
3.61878	3.55072	4.92024	4.40178	AGF51341.1	glycogen operon protein GlgX	707	slr1857	glgX_2	Carbohydrate-binding module 48 (Isoamylase N-terminal domain)	G	Cytoplasm		NA	No	P73608
4.31153	4.24359	2.82821	5.01334	AGF52809.1	MoxR protein	303	slr0835	moxR	ATPase family associated with various cellular activities (AAA)	S	Cytoplasm		NA	No	Q55419
3.60025	4.08254	3.90939	4.80042	AGF52771.1	ferredoxin-thioredoxin reductase, catalytic chain	118	sll0554	ftrC	Catalytic subunit of the ferredoxin-thioredoxin reductase (FTR), which catalyzes the two-electron reduction of thioredoxins by the electrons provided by reduced ferredoxin	C	Unknown		NA	No	Q55389
3.67413	3.59664	4.89913	4.21081	AGF50895.1	cell division protein FtsH	665	slr1390	ftsH_2	Acts as a processive, ATP-dependent zinc metallopeptidase for both cytoplasmic and membrane proteins. Plays a role in the quality control of integral membrane proteins	O	Cytoplasmic Membrane	Thylakoid	Sec	No	P73179
3.58677	4.56754	4.05869	4.16166	AGF51056.1	30S ribosomal protein S20	97	ssl2233	rps20	Ribosomal protein S20	J	Cytoplasm		NA	No	P73336
3.2796	4.10883	4.19786	4.77255	AGF52463.1	hypothetical protein	331	slr0355	MYO_122290	Glutamate/Leucine/Phenylalanine/Valine dehydrogenase	E	Unknown		NA	No	Q55650
4.81263	3.55751	3.82868	4.1496	AGF53292.1	hypothetical protein	529	sll0735	MYO_130730	Domain of unknown function (DUF1957)	G	Cytoplasm		NA	No	P74630
3.78868	4.08649	3.93193	4.48698	AGF51109.1	transcription antitermination protein NusG	205	sll1742	nusG	Participates in transcription elongation, termination and antitermination	K	Cytoplasm		NA	No	P36265
2.93039	3.53867	5.70427	4.08942	AGF52152.1	hypothetical protein	480	slr1648	MYO_119080	Retinal pigment epithelial membrane protein	Q	Unknown		NA	No	P74370
3.94461	3.67441	3.74724	4.89377	AGF53408.1	ferric uptake regulation protein	165	sll0567	fur_2	Ferric uptake regulator family	K	Cytoplasm	Cytoplasm	NA	No	P74739
3.56307	3.81699	4.27489	4.60124	AGF52426.1	amidophosphoribosyltransferase	495	sll0757	purF	Catalyzes the formation of phosphoribosylamine from phosphoribosylpyrophosphate (PRPP) and glutamine	F	Cytoplasm		NA	No	Q55621
4.1557	3.18493	4.99809	3.90715	AGF51240.1	glycogen phosphorylase	849	sll1356	glgP_1	Phosphorylase is an important allosteric enzyme in carbohydrate metabolism. Enzymes from different sources differ in their regulatory mechanisms and in their natural substrates. However, all known phosphorylases share catalytic and structural properties	G	Cytoplasm		NA	No	P73511
3.95531	3.65384	4.19616	4.41736	AGF52181.1	N utilization substance protein B	221	sll0271	nusB	Involved in transcription antitermination. Required for transcription of ribosomal RNA (rRNA) genes. Binds specifically to the boxA antiterminator sequence of the ribosomal RNA (rrn) operons	K	Cytoplasm		NA	No	P74395
4.13735	2.96585	4.78472	4.33016	AGF51385.1	hypothetical protein	292	sll1757	MYO_111310	protein involved in exopolysaccharide biosynthesis	M	Cytoplasmic Membrane		NA	No	P73652
4.82766	4.5389	1.04429	5.76807	AGF52438.1	triosephosphate isomerase	242	slr0783	tpi	Involved in the gluconeogenesis. Catalyzes stereospecifically the conversion of dihydroxyacetone phosphate (DHAP) to D-glyceraldehyde-3-phosphate (G3P)	F	Cytoplasm	Cytoplasm	NA	No	Q59994
3.98792	3.78388	3.6132	4.77773	AGF51134.1	pyruvate dehydrogenase E1 beta subunit	324	sll1721	pdhB	Transketolase, pyrimidine binding domain	C	Cytoplasm		NA	No	P73405
2.30006	4.21882	4.32562	5.29457	AGF50473.1	hypothetical protein	289	slr1774	MYO_12080	-	-	Cytoplasmic Membrane		Sec	No	P72769
3.13276	3.74991	4.90772	4.33112	AGF52835.1	ABC transporter subunit	256	slr0075	ycf16	ABC transporter	O	Cytoplasm		NA	No	Q55791
4.73513	3.61081	3.45617	4.29235	AGF50317.1	ABC transporter	332	slr1113	MYO_1500	ATPases associated with a variety of cellular activities	V	Cytoplasmic Membrane		NA	No	P72626
4.651	3.54385	3.73425	4.1496	AGF52930.1	hypothetical protein	234	slr0106	MYO_127010	Rho termination factor, N-terminal domain	K	Unknown		NA	No	Q55877
3.24332	3.64734	4.81297	4.35021	AGF51074.1	serine protease HtrA	452	slr1204	htrA	Trypsin	O	Periplasm	Outer membrane	NA	Yes	P73354
4.14445	2.4936	4.74872	4.6628	AGF52830.1	hypothetical protein	277	slr0848	MYO_126010	negative regulation of DNA recombination	L	Cytoplasm		NA	No	Q55436
3.44469	4.09374	4.92639	3.57863	AGF51545.1	hypothetical protein	470	slr1263	MYO_112930	Protein of unknown function (DUF3370)	N	Unknown		Sec	Yes	P73803
4.11042	4.17196	4.38721	3.36126	AGF51578.1	hypothetical protein	873	slr2002	MYO_113260	RimK-like ATP-grasp domain	HJM	Cytoplasm		NA	No	P73833
3.73005	5.03355	2.74492	4.46743	AGF52237.1	ferredoxin	186	slr0148	MYO_119960	2Fe-2S iron-sulfur cluster binding domain	C	Cytoplasm		NA	No	P74447
4.12864	3.89596	4.16098	3.77362	AGF52275.1	hypothetical protein	143	sll1862	MYO_120340	-	-	Unknown		NA	No	P74486
4.27544	4.28112	4.96757	2.42496	AGF50396.1	hypothetical protein	284	slr0244	MYO_11290	Universal stress protein family	T	Cytoplasm		NA	No	P72700
3.44183	4.72527	4.76327	3.0156	AGF53422.1	hypothetical protein	317	slr0606	MYO_132030	Glycosyltransferase family 9 (heptosyltransferase)	M	Cytoplasmic Membrane		NA	No	P74753
3.9177	3.38884	4.7878	3.84342	AGF51546.1	hypothetical protein	388	sll1961	MYO_112940	helix_turn_helix gluconate operon transcriptional repressor	K	Cytoplasm		NA	No	P73804
2.85537	4.92437	5.13958	3.00671	AGF51408.1	DNA gyrase B subunit	1078	sll2005	gyrB	A type II topoisomerase that negatively supercoils closed circular double-stranded (ds) DNA in an ATP-dependent manner to modulate DNA topology and maintain chromosomes in an underwound state. Negative supercoiling favors strand separation, and DNA replication, transcription, recombination and repair, all of which involve strand separation. Also able to catalyze the interconversion of other topol…	L	Cytoplasm	Cytoplasm	NA	No	P77966
2.55293	4.40107	3.96882	4.99687	AGF53361.1	hypothetical protein	141	slr0455	MYO_131420	COGs COG3937 conserved	S	Cytoplasm		NA	No	P74694
4.47326	2.3364	4.37856	4.72983	AGF52772.1	hypothetical protein	345	sll0553	MYO_125430	Serine aminopeptidase, S33	I	Unknown		NA	No	Q55390
3.90779	4.27025	4.51297	3.21959	AGF52387.1	acetyl-CoA carboxylase beta subunit	326	sll0336	accD	Component of the acetyl coenzyme A carboxylase (ACC) complex. Biotin carboxylase (BC) catalyzes the carboxylation of biotin on its carrier protein (BCCP) and then the CO(2) group is transferred by the transcarboxylase to acetyl-CoA to form malonyl- CoA	I	Cytoplasm	Cytoplasm	NA	No	Q57417
4.48062	3.67556	2.71601	4.98735	AGF50743.1	NAD+ dependent glycerol-3-phosphate dehydrogenase	317	slr1755	gpsA	NAD-dependent glycerol-3-phosphate dehydrogenase C-terminus	I	Cytoplasm	Cytoplasm	NA	No	P73033
4.41514	3.09298	3.11295	5.19048	AGF52872.1	protochlorophyllide oxido-reductase	322	slr0506	pcr	Enoyl-(Acyl carrier protein) reductase	IQ	Unknown		NA	No	Q59987
3.55957	3.54658	3.96966	4.72371	AGF51005.1	aklaviketone reductase	210	sll1825	MYO_17470	Enoyl-(Acyl carrier protein) reductase	IQ	Cytoplasm		NA	No	P73288
4.21783	4.20465	4.16942	3.15012	AGF53080.1	CheY subfamily	119	sll0039	MYO_128520	cheY-homologous receiver domain	KT	Cytoplasm		NA	No	Q55447
2.5726	4.39345	3.88165	4.86871	AGF51688.1	hypothetical protein	595	slr2105	MYO_114370	ABC-type uncharacterized transport system	N	Cytoplasmic Membrane		NA	No	P73934
3.61841	4.06058	3.17918	4.85586	AGF52598.1	gamma-glutamyl phosphate reductase	420	sll0461	proA_1	Catalyzes the NADPH-dependent reduction of L-glutamate 5-phosphate into L-glutamate 5-semialdehyde and phosphate. The product spontaneously undergoes cyclization to form 1-pyrroline-5- carboxylate	E	Cytoplasm	Cytoplasm	NA	No	Q55167
4.13047	3.22736	4.56513	3.77968	AGF52088.1	zeta-carotene desaturase precursor	489	slr0940	crtQ	Catalyzes the conversion of zeta-carotene to lycopene via the intermediary of neurosporene. It carries out two consecutive desaturations (introduction of double bonds) at positions C-7 and C-7'	S	Unknown		NA	No	P74306
3.97707	3.20649	4.67028	3.84342	AGF52318.1	CheA like protein	1095	slr0322	MYO_120790	Signal transducing histidine kinase, homodimeric domain	T	Cytoplasm		NA	No	Q55527
0.89814	4.23809	4.11184	6.40786	AGF52165.1	hypothetical protein	120	sll0426	MYO_119220	-	-	Unknown		Sec	Yes	P74380
3.83472	3.11662	4.85864	3.84342	AGF50332.1	adenylate kinase	181	sll1059	adk_1	Catalyzes the reversible transfer of the terminal phosphate group between ATP and AMP. Plays an important role in cellular energy homeostasis and in adenine nucleotide metabolism	F	Cytoplasm	Cytoplasm	NA	No	P72641
3.45274	4.12318	3.97921	4.09561	AGF52081.1	phosphoenolpyruvate carboxylase	1034	sll0920	ppc	Forms oxaloacetate, a four-carbon dicarboxylic acid source for the tricarboxylic acid cycle	C	Cytoplasm		NA	No	P74299
3.87685	4.08825	2.78933	4.84887	AGF51962.1	hypothetical protein	146	slr1273	MYO_117170	-	-	Unknown		Sec	Yes	P74185
5.12193	4.26805	4.74294	1.46936	AGF51833.1	hypothetical protein	161	sll1262	MYO_115840	electron donor, via FMN and iron-sulfur (Fe-S) centers, to quinones in the respiratory and or the photosynthetic chain. The immediate electron acceptor for the enzyme in this species is believed to be plastoquinone. Couples the redox reaction to proton translocation, and thus conserves the redox energy in a proton gradient. Cyanobacterial NDH-1 also plays a role in inorganic carbon- concentration	C	Unknown	Thylakoid	NA	No	P74069
4.8128	1.24776	5.13388	4.33102	AGF51785.1	hydrogenase subunit	533	sll1221	hoxF	NADH-ubiquinone oxidoreductase-F iron-sulfur binding region	C	Cytoplasm		NA	No	P74024
3.63026	3.14985	4.96216	3.78107	AGF50602.1	hypothetical protein	249	slr1619	MYO_13410	Cephalosporin hydroxylase	V	Cytoplasm		NA	No	P72897
3.06822	3.85868	4.45583	4.09914	AGF52843.1	general secretion pathway protein E	813	slr0079	gspE_2	Type II secretion system (T2SS), protein E, N-terminal domain	NU	Cytoplasm		NA	No	Q55799
4.37579	3.29954	3.47546	4.32362	AGF50486.1	biliverdin reductase	328	slr1784	bvdR	Oxidoreductase family, NAD-binding Rossmann fold	S	Cytoplasm		NA	No	P72782
4.37469	2.90102	4.22912	3.94953	AGF53182.1	aminopeptidase	869	sll1343	ape2	Peptidase family M1 domain	CE	Cytoplasm		NA	No	P74527
4.10538	1.88671	4.78219	4.6628	AGF50340.1	phosphoglycerate mutase	349	slr1124	gpmB	Histidine phosphatase superfamily (branch 1)	G	Cytoplasm		NA	No	P72649
3.48581	3.56933	3.91861	4.43676	AGF51755.1	porphobilinogen synthase	327	sll1994	hemB	Delta-aminolevulinic acid dehydratase	H	Cytoplasm		NA	No	P77969
1.9042	3.71484	6.49548	3.22061	AGF52799.1	hypothetical protein	637	slr0825	MYO_125700	Prolyl oligopeptidase family	E	Cytoplasm		NA	No	Q55413
2.95144	3.60619	4.27691	4.50004	AGF52812.1	elongation factor EF-G	669	sll0830	fus_3	Elongation factor G, domain IV	J	Cytoplasm		NA	No	Q55421
3.82071	3.05643	4.66356	3.77968	AGF51118.1	hypothetical protein	330	slr1829	MYO_18610	Poly(R)-hydroxyalkanoic acid synthase subunit (PHA_synth_III_E)	A	Cytoplasm	Cytoplasm	NA	No	P73389
3.55845	3.78195	2.94488	5.03263	AGF50873.1	leader peptidase I	218	slr1377	lepB_2	Signal peptidase, peptidase S26	U	Cytoplasmic Membrane	Cytoplasmic membrane	NA	No	P73157
2.21929	3.9844	4.47574	4.61677	AGF53341.1	hypothetical protein	67	ssr2786	MYO_131220	-	-	Unknown		Sec	Yes	P74674
4.22357	3.78896	4.49	2.75463	AGF51788.1	hypothetical protein	490	slr1334	MYO_115380	Phosphoglucomutase/phosphomannomutase, C-terminal domain	G	Cytoplasm		NA	No	P74027
4.60016	4.05133	3.77966	2.81708	AGF51388.1	tryptophanyl-tRNA synthetase	337	slr1884	trpS	tRNA synthetases class I (W and Y)	J	Cytoplasm	Cytoplasm	NA	No	P73655
3.82131	3.22305	4.45716	3.71733	AGF50514.1	hypothetical protein	194	sll1660	MYO_12510	HD domain	KT	Cytoplasm		NA	No	P72810
4.04733	3.67543	2.8188	4.62468	AGF52896.1	ribose-phosphate pyrophosphokinase	333	sll0469	prsA	Involved in the biosynthesis of the central metabolite phospho-alpha-D-ribosyl-1-pyrophosphate (PRPP) via the transfer of pyrophosphoryl group from ATP to 1-hydroxyl of ribose-5-phosphate (Rib-5-P)	F	Cytoplasm	Cytoplasm	NA	No	Q55848
3.5351	3.37413	3.95368	4.28025	AGF53246.1	hypothetical protein	369	slr1557	MYO_130260	sequence-specific DNA binding	K	Cytoplasm		NA	No	P74588
3.71837	3.15605	4.53554	3.71733	AGF52424.1	ABC transporter	347	sll0759	MYO_121860	AAA domain, putative AbiEii toxin, Type IV TA system	V	Cytoplasmic Membrane		NA	No	Q55619
3.50629	1.47309	6.17821	3.96607	AGF52503.1	GMP synthetase	542	slr0213	guaA	Catalyzes the synthesis of GMP from XMP	F	Cytoplasm		NA	No	P49057
2.71761	3.3239	4.90128	4.17103	AGF52213.1	hypothetical protein	156	sll0361	MYO_119710	-	-	Unknown		NA	No	P74424
3.45833	3.57669	4.30024	3.72811	AGF52927.1	hypothetical protein	420	sll0103	MYO_126980	von Willebrand factor type A domain	S	Cytoplasm		NA	No	Q55874
3.294	2.8267	3.80391	5.08293	AGF50896.1	hypothetical protein	156	slr1391	MYO_16380	domain, Protein	S	Cytoplasmic Membrane		Sec	No	P73180
3.41949	3.29987	4.57705	3.69154	AGF52112.1	cysteinyl-tRNA synthetase	483	slr0958	cysS	DALR_2	J	Cytoplasm	Cytoplasm	NA	No	P74330
2.85981	4.04961	3.35291	4.72225	AGF51596.1	hypothetical protein	241	slr1718	MYO_113440	2-phosphosulpholactate phosphatase	H	Unknown		NA	No	P73849
4.1468	3.57113	4.35029	2.89782	AGF51859.1	UDP-N-acetylmuramoylalanyl-D-glutamyl-2,6- diamino-pimelate-D-alanyl-D-alanine ligase	454	slr1351	murF	Involved in cell wall formation. Catalyzes the final step in the synthesis of UDP-N-acetylmuramoyl-pentapeptide, the precursor of murein	M	Cytoplasm	Cytoplasm	NA	No	P45450
4.14089	2.84344	3.84986	4.11938	AGF50272.1	PNIL34 or AT103-like protein	358	sll1214	MYO_150	Catalyzes the formation of the isocyclic ring in chlorophyll biosynthesis. Mediates the cyclase reaction, which results in the formation of divinylprotochlorophyllide (Pchlide) characteristic of all chlorophylls from magnesium-protoporphyrin IX 13-monomethyl ester (MgPMME)	F	Cytoplasm		NA	No	P72584
4.15599	3.13301	3.38753	4.27365	AGF51197.1	cytoplasmic membrane protein for maltose uptake	408	slr1224	malK	TOBE domain	G	Cytoplasmic Membrane		NA	No	P73468
3.41795	3.68397	3.59845	4.22287	AGF53469.1	hypothetical protein	280	sll5042	MYO_2430	Sulfotransferase family	H	Unknown		NA	No	Q6ZET8
3.76102	3.47741	4.34613	3.33628	AGF52928.1	hypothetical protein	358	sll0102	MYO_126990	-	-	Cytoplasm	Cytoplasm	NA	No	Q55875
3.69083	4.43719	2.41125	4.37669	AGF50568.1	hypothetical protein	451	slr0971	MYO_13060	Domain of unknown function (DUF4335)	S	Cytoplasmic Membrane		NA	No	P72863
5.66894	1.91691	3.22316	4.09724	AGF52727.1	hypothetical protein	70	ssr0332	MYO_124970	Protein of unknown function (DUF2839)	S	Unknown		NA	No	P74797
3.31908	3.85772	3.541	4.17679	AGF50818.1	hypothetical protein	179	slr1907	MYO_15580	-	-	Unknown		NA	No	P73102
3.2229	3.76113	4.125	3.73853	AGF51139.1	cysteine synthase	312	slr1842	cysK	Belongs to the cysteine synthase cystathionine beta- synthase family	E	Cytoplasm		NA	No	P73410
4.03845	3.22041	3.33887	4.19617	AGF51748.1	D-isomer specific 2-hydroxyacid dehydrogenase family	318	slr2123	MYO_114980	Belongs to the D-isomer specific 2-hydroxyacid dehydrogenase family	E	Cytoplasm		NA	No	P73990
2.1585	3.80149	3.49281	5.31893	AGF52346.1	IMP dehydrogenase	155	slr0172	guaB_2	Domain in cystathionine beta-synthase and other proteins.	S	Cytoplasm		NA	No	Q55552
2.93896	3.91812	3.42876	4.44735	AGF50814.1	serine hydroxymethyltransferase	427	sll1931	gylA	Catalyzes the reversible interconversion of serine and glycine with tetrahydrofolate (THF) serving as the one-carbon carrier. This reaction serves as the major source of one-carbon groups required for the biosynthesis of purines, thymidylate, methionine, and other important biomolecules. Also exhibits THF- independent aldolase activity toward beta-hydroxyamino acids, producing glycine and aldehyd…	E	Cytoplasm	Cytoplasm	NA	No	P77962
4.56876	3.23984	3.57103	3.35022	AGF51028.1	50S ribosomal protein L14	122	sll1806	rpl14	Binds to 23S rRNA. Forms part of two intersubunit bridges in the 70S ribosome	J	Cytoplasm		NA	No	P73310
3.57892	2.02984	4.87846	4.21652	AGF52431.1	hypothetical protein	133	sll0754	MYO_121930	One of several proteins that assist in the late maturation steps of the functional core of the 30S ribosomal subunit. Associates with free 30S ribosomal subunits (but not with 30S subunits that are part of 70S ribosomes or polysomes). Required for efficient processing of 16S rRNA. May interact with the 5'-terminal helix region of 16S rRNA	J	Cytoplasm	Cytoplasm	NA	No	Q55625
4.0584	3.08815	3.37147	4.17613	AGF52274.1	hypothetical protein	107	sll1863	MYO_120330	-	-	Unknown		NA	No	P74485
3.28019	3.38891	3.94527	4.07687	AGF51274.1	hypothetical protein	89	ssl2501	MYO_110200	-	-	Unknown	Thylakoid	NA	No	P73545
3.58304	4.25039	3.46165	3.38765	AGF53352.1	hypothetical protein	469	sll0443	MYO_131330	-	-	Unknown		Sec lipo	Yes	P74685
3.90055	3.06746	3.50557	4.18542	AGF53276.1	glucose-6-P-dehydrogenase	240	sll1479	devB	Glucosamine-6-phosphate isomerases/6-phosphogluconolactonase	F	Unknown		NA	No	P74618
4.09842	3.51004	3.04407	3.99254	AGF52838.1	hypothetical protein	396	sll0086	MYO_126090	Anion-transporting ATPase	P	Cytoplasm		NA	No	Q55794
3.25025	3.69252	3.60947	4.08661	AGF51184.1	rare lipoprotein A	90	ssl3177	repA	Lytic transglycolase	M	Unknown		NA	No	P73455
3.37704	3.79179	3.34055	4.12782	AGF51154.1	hypothetical protein	210	slr1541	MYO_18970	Protein of unknown function (DUF3782)	S	Cytoplasm		NA	No	P73425
3.5157	3.41352	3.44312	4.25145	AGF52620.1	phenylalanyl-tRNA synthetase alpha chain	331	sll0454	pheS	tRNA synthetases class II core domain (F)	J	Cytoplasm	Cytoplasm	NA	No	Q55187
3.47245	3.03695	3.81447	4.28748	AGF50416.1	L-glutamine:D-fructose-6-P amidotransferase	631	sll0220	glmS	Catalyzes the first step in hexosamine metabolism, converting fructose-6P into glucosamine-6P using glutamine as a nitrogen source	M	Cytoplasm	Cytoplasm	NA	No	P72720
3.35229	4.01598	3.69728	3.54115	AGF53191.1	hypothetical protein	705	sll1336	MYO_129650	Amidinotransferase	E	Cytoplasm		NA	No	P74535
3.39771	3	3.90545	4.28748	AGF52736.1	hypothetical protein	279	sll0886	MYO_125060	Tetratricopeptide repeat	S	Cytoplasmic Membrane		Sec	No	Q55362
3.43779	4.24258	3.32544	3.56296	AGF50760.1	hypothetical protein	298	slr1768	MYO_15000	prohibitin homologues	O	Cytoplasmic Membrane		NA	No	P73049
3.49132	3.3956	3.6577	4.00793	AGF50840.1	hypothetical protein	65	ssl1911	MYO_15800	-	-	Unknown		NA	No	P73124
4.46927	2.92819	2.92149	4.22803	AGF52582.1	DnaK protein	692	sll0058	dnaK_3	MreB/Mbl protein	O	Cytoplasm		NA	No	Q55154
3.18374	2.92149	4.32334	4.05274	AGF51273.1	glutamine-binding periplasmic protein/glutamine transport system permease protein	530	sll1270	glnH/glnP	Bacterial periplasmic substrate-binding proteins	P	Cytoplasmic Membrane	Cytoplasmic membrane	NA	No	P73544
3.21194	3.00326	3.96206	4.28748	AGF53143.1	hypothetical protein	195	slr0929	MYO_129170	AAA domain	D	Unknown		NA	No	Q55501
3.48659	3.85159	2.78964	4.31875	AGF52555.1	hypothetical protein	164	sll0400	MYO_123230	Phosphoglycerate mutase family	T	Unknown		NA	No	Q55129
3.28341	3.06125	3.79484	4.28748	AGF51970.1	threonine synthase	382	sll1172	thrC_2	Catalyzes the gamma-elimination of phosphate from L- phosphohomoserine and the beta-addition of water to produce L- threonine	E	Cytoplasm		NA	No	P74193
3.55733	3.47167	3.7249	3.65498	AGF50366.1	hypothetical protein	402	slr0731	MYO_1990	Protein of unknown function (DUF3086)	DZ	Cytoplasmic Membrane		NA	No	P72675
3.29349	3.92924	4.26956	2.88094	AGF52014.1	glycinamide ribonucleotide synthetase	419	slr1159	purD	Phosphoribosylglycinamide synthetase, ATP-grasp (A) domain	F	Cytoplasm		NA	No	P74232
2.36275	3.36848	4.38383	4.25317	AGF50884.1	hypothetical protein	322	slr1385	MYO_16260	GAF domain	T	Unknown		NA	No	P73168
3.45379	2.98874	3.63765	4.28748	AGF50466.1	NADH-glutamate synthase small subunit	494	sll1027	gltD	Dihydroprymidine dehydrogenase domain II, 4Fe-4S cluster	E	Cytoplasm		NA	No	P72762
2.05185	4.15656	3.91501	4.23801	AGF52289.1	hypothetical protein	351	slr1938	MYO_120490	Catalyzes the interconversion of methylthioribose-1- phosphate (MTR-1-P) into methylthioribulose-1-phosphate (MTRu-1- P)	E	Cytoplasm		NA	No	P74497
3.14333	2.83853	4.32205	4.05274	AGF51840.1	hypothetical protein	200	slr1338	MYO_115920	vWA found in TerF C terminus	S	Unknown		NA	No	P74074
3.19838	2.84649	4.22828	4.05274	AGF51549.1	histidinol phosphate aminotransferase	349	sll1958	hisC_2	Aminotransferase class I and II	E	Cytoplasm		NA	No	P73807
3.6882	2.1484	4.72627	3.7267	AGF53332.1	glutathione S-transferase	271	sll1545	gst1	Glutathione S-transferase, N-terminal domain	O	Cytoplasm		NA	No	P74665
1.6505	3.83215	4.79635	3.98973	AGF52795.1	hypothetical protein	126	slr0582	MYO_125660	-	-	Cytoplasmic Membrane		NA	No	Q55409
3.40898	3.12745	3.63678	4.07877	AGF51540.1	hypothetical protein	251	slr1258	MYO_112880	periplasmic protein	S	Unknown		Sec	Yes	P73798
3.5563	3.37635	2.99581	4.31302	AGF51095.1	L-threonine deaminase	508	slr2072	ilvA	Catalyzes the anaerobic formation of alpha-ketobutyrate and ammonia from threonine in a two-step reaction. The first step involved a dehydration of threonine and a production of enamine intermediates (aminocrotonate), which tautomerizes to its imine form (iminobutyrate). Both intermediates are unstable and short- lived. The second step is the nonenzymatic hydrolysis of the enamine imine intermedi…	E	Cytoplasm		NA	No	P73375
1.71133	4.52167	4.22462	3.78316	AGF51941.1	hypothetical protein	300	sll1378	MYO_116960	Protein of unknown function (DUF1838)	S	Unknown		Sec	Yes	P74164
4.42946	2.8117	2.80673	4.19032	AGF50857.1	tyrosyl tRNA synthetase	404	slr1031	tyrS_1	Catalyzes the attachment of tyrosine to tRNA(Tyr) in a two-step reaction tyrosine is first activated by ATP to form Tyr- AMP and then transferred to the acceptor end of tRNA(Tyr)	J	Cytoplasm	Cytoplasm	NA	No	P73141
1.05044	3.7287	4.59629	4.82531	AGF51110.1	secretory protein SecE	81	ssl3335	secE	Essential subunit of the Sec protein translocation channel SecYEG. Clamps together the 2 halves of SecY. May contact the channel plug during translocation	U	Unknown	Cytoplasmic membrane	NA	No	P38382
2.82691	3.27362	3.97792	4.10453	AGF52091.1	fructose-bisphosphate aldolase	300	slr0943	fda	Fructose-bisphosphate aldolase class-I	F	Unknown		NA	No	P74309
2.2263	3.85136	2.86472	5.20246	AGF53720.1	hypothetical protein	175	slr6011	MYO_3120	Staphylococcal nuclease homologue	L	Cytoplasm		NA	No	Q6YRT4
2.78501	3.66781	4.20459	3.46322	AGF51542.1	hypothetical protein	177	slr1260	MYO_112900	Protein of unknown function (DUF3122)	S	Unknown		NA	No	P73800
2.73995	3.72024	3.93655	3.70901	AGF52313.1	glycogen synthase	477	sll0945	glgA_2	Starch synthase catalytic domain	G	Cytoplasm		NA	No	P74521
3.58994	3.82618	2.34901	4.31875	AGF52391.1	hypothetical protein	116	slr0376	MYO_121520	Protein of unknown function (DUF1257)	S	Unknown		NA	No	Q55590
3.51165	3.682	2.72949	4.14205	AGF51964.1	hypothetical protein	284	slr1275	MYO_117190	PFAM Fimbrial assembly protein (PilN)	NU	Unknown		NA	No	P74187
3.51835	3.41164	3.29787	3.79836	AGF51459.1	succinate dehydrogenase iron-sulfur protein subunit	331	sll1625	sdhB_1	2Fe-2S iron-sulfur cluster binding domain	C	Cytoplasmic Membrane		NA	No	P73723
4.02782	3.47246	2.29561	4.22672	AGF51684.1	cell division protein FtsY	504	slr2102	ftsY	Involved in targeting and insertion of nascent membrane proteins into the cytoplasmic membrane. Acts as a receptor for the complex formed by the signal recognition particle (SRP) and the ribosome-nascent chain (RNC)	U	Cytoplasmic Membrane	Cytoplasmic membrane	NA	No	P73930
1.67994	3.52939	4.40736	4.40466	AGF53114.1	serine proteinase	613	slr0535	MYO_128860	Subtilase family	O	Cytoplasmic Membrane		NA	No	Q55477
3.99803	2.41091	3.47159	4.11938	AGF52243.1	hypothetical protein	735	sll0148	MYO_120020	Caspase domain	S	Cytoplasmic Membrane		TAT	No	P74453
2.62035	2.98072	4.10217	4.281	AGF50595.1	hypothetical protein	286	slr1612	MYO_13340	Putative restriction endonuclease	S	Cytoplasm		NA	No	P72890
2.65811	2.57806	3.18814	5.53945	AGF52119.1	inorganic pyrophosphatase	169	slr1622	ppa	Inorganic pyrophosphatase	C	Cytoplasm	Cytoplasm	NA	No	P80507
3.23499	3.33362	3.63082	3.74405	AGF52672.1	DNA gyrase A subunit	860	slr0417	gyrA_2	A type II topoisomerase that negatively supercoils closed circular double-stranded (ds) DNA in an ATP-dependent manner to modulate DNA topology and maintain chromosomes in an underwound state. Negative supercoiling favors strand separation, and DNA replication, transcription, recombination and repair, all of which involve strand separation. Also able to catalyze the interconversion of other topol…	Z	Cytoplasm	Cytoplasm	NA	No	Q55738
2.06304	2.50078	4.02051	5.32314	AGF53310.1	hypothetical protein	105	slr0757	MYO_130910	Component of the KaiABC clock protein complex, which constitutes the main circadian regulator in cyanobacteria. The KaiABC complex may act as a promoter-non-specific transcription regulator that represses transcription, possibly by acting on the state of chromosome compaction. In the complex, it decreases the phosphorylation status of KaiC. It has no effect on KaiC by itself, but instead needs th…	T	Cytoplasm		NA	No	P74645
3.67322	2.27999	2.5199	5.42625	AGF52848.1	ATP-dependent RNA helicase DeaD	492	slr0083	deaD	helicase superfamily c-terminal domain	JKL	Cytoplasm	Thylakoid	NA	No	Q55804
3.18734	3.14536	4.05549	3.49204	AGF52413.1	protein-export membrane protein SecD	472	slr0774	secD	Part of the Sec protein translocase complex. Interacts with the SecYEG preprotein conducting channel. SecDF uses the proton motive force (PMF) to complete protein translocation after the ATP-dependent function of SecA	U	Cytoplasmic Membrane	Cytoplasmic membrane	NA	No	Q55610
3.81639	3.50903	4.55379	1.98555	AGF50784.1	photosystem II PsbL protein	39	smr0007	psbL	One of the components of the core complex of photosystem II (PSII). PSII is a light-driven water plastoquinone oxidoreductase that uses light energy to abstract electrons from H(2)O, generating O(2) and a proton gradient subsequently used for ATP formation. It consists of a core antenna complex that captures photons, and an electron transfer chain that converts photonic excitation into a charge s…	U	Cytoplasmic Membrane	Thylakoid	NA	No	Q55354
3.37148	4.79839	4.74979	0.915275	AGF51440.1	hypothetical protein	440	sll1693	MYO_111860	Protein of unknown function (DUF1698)	Q	Cytoplasm		NA	No	P73705
3.70519	3.64566	2.31261	4.14205	AGF50519.1	hypothetical protein	191	sll1656	MYO_12560	Protein of unknown function (DUF3611)	C	Cytoplasmic Membrane		NA	No	P72815
2.62887	3.53001	4.07199	3.56554	AGF52295.1	hypothetical protein	505	slr1942	MYO_120550	DnaB-like helicase C terminal domain	T	Cytoplasm		NA	No	P74503
3.38979	3.46695	2.77192	4.14205	AGF51799.1	dTDP-glucose 4-6-dehydratase	328	slr0809	rfbB_2	Male sterility protein	M	Cytoplasm		NA	No	P74036
2.13104	4.24853	2.9761	4.39867	AGF53077.1	methyl-accepting chemotaxis protein II	163	sll0042	tar	Methyl-accepting chemotaxis-like domains (chemotaxis sensory transducer).	NT	Cytoplasmic Membrane		NA	No	Q55444
3.3361	3.40937	3.18573	3.7834	AGF51090.1	hypothetical protein	284	slr2070	MYO_18320	protein conserved in bacteria	S	Unknown		NA	No	P73370
3.3152	3.14642	3.76033	3.49204	AGF50693.1	hypothetical protein	149	slr1600	MYO_14330	YlqD protein	S	Cytoplasm		NA	No	P72985
2.98785	3.61487	3.52569	3.54053	AGF52913.1	pyruvate kinase	483	sll0587	pykF_2	Pyruvate kinase, barrel domain	F	Cytoplasm		NA	No	Q55863
3.03469	3.34783	3.78875	3.49204	AGF53349.1	hypothetical protein	1072	sll0446	MYO_131300	cell division	D	Unknown		NA	No	P74682
3.27338	3.4001	3.44054	3.48865	AGF50275.1	photosystem II D1 protein	360	slr1311	psbA2	Photosystem II (PSII) is a light-driven water plastoquinone oxidoreductase that uses light energy to abstract electrons from H(2)O, generating O(2) and a proton gradient subsequently used for ATP formation. It consists of a core antenna complex that captures photons, and an electron transfer chain that converts photonic excitation into a charge separation. The D1 D2 (PsbA PsbA) reaction center he…	C	Cytoplasmic Membrane	Thylakoid	NA	No	P16033
2.53993	4.0378	3.54123	3.42758	AGF52301.1	hypothetical protein	261	slr1946	MYO_120610	Zinc-dependent metalloprotease	O	Unknown		Sec	Yes	P74509
4.69641	0.185795	4.91507	3.74509	AGF52110.1	hypothetical protein	384	slr0955	MYO_118650	RNA 2'-O ribose methyltransferase substrate binding	J	Cytoplasm		NA	No	P74328
3.2937	2.56529	3.31529	4.358	AGF52900.1	hypothetical protein	244	sll0596	MYO_126710	Creatinine amidohydrolase	S	Unknown		NA	No	Q55852
3.00792	3.27687	3.75139	3.49204	AGF51178.1	nitrate transport protein NrtD	332	sll1453	nrtD_2	ATPases associated with a variety of cellular activities	P	Cytoplasmic Membrane		NA	No	P73449
1.47073	3.25168	5.08483	3.65508	AGF51716.1	3-isopropylmalate dehydrogenase	362	slr1517	leuB	Catalyzes the oxidation of 3-carboxy-2-hydroxy-4- methylpentanoate (3-isopropylmalate) to 3-carboxy-4-methyl-2- oxopentanoate. The product decarboxylates to 4-methyl-2 oxopentanoate	E	Cytoplasm	Cytoplasm	NA	No	P73960
3.20867	2.71958	3.61333	3.91285	AGF50889.1	methyl-accepting chemotaxis MCP-like protein	953	sll1294	pilJ	Methyl-accepting chemotaxis-like domains (chemotaxis sensory transducer).	NT	Cytoplasmic Membrane		NA	No	P73173
2.20312	2.60594	4.64203	3.96608	AGF50672.1	thiamin biosynthetic bifunctional enzyme	343	sll0635	thiE	Condenses 4-methyl-5-(beta-hydroxyethyl)thiazole monophosphate (THZ-P) and 2-methyl-4-amino-5-hydroxymethyl pyrimidine pyrophosphate (HMP-PP) to form thiamine monophosphate (TMP)	H	Cytoplasm		NA	No	P72965
2.93186	3.00068	3.59581	3.86584	AGF53048.1	hypothetical protein	137	slr0711	MYO_128200	Catalyzes the NADPH-dependent reduction of 7-cyano-7- deazaguanine (preQ0) to 7-aminomethyl-7-deazaguanine (preQ1)	F	Cytoplasm	Cytoplasm	NA	No	Q55978
3.95295	2.81284	2.14016	4.47031	AGF51153.1	hypothetical protein	311	slr1540	MYO_18960	NAD(P)H-binding	GM	Cytoplasm		NA	No	P73424
3.55899	3.68344	2.10629	4.01535	AGF52384.1	cation or drug efflux system protein	1083	slr0369	MYO_121450	AcrB/AcrD/AcrF family	V	Cytoplasmic Membrane	Cytoplasmic membrane	NA	No	Q55584
2.9292	2.32516	2.82065	5.19715	AGF53081.1	PatA subfamily	402	sll0038	MYO_128530	cheY-homologous receiver domain	T	Cytoplasm		NA	No	Q55448
3.22919	2.55606	3.49461	3.91285	AGF52254.1	pilin biogenesis protein PilC, required for twitching motility	404	NA	pilC	Type II secretion system (T2SS), protein F	U	Cytoplasmic Membrane		NA	No
3.79682	2.15876	2.33908	4.88783	AGF52826.1	hypothetical protein	129	sll0822	MYO_125970	AbrB-like transcriptional regulator	K	Cytoplasm		NA	No	Q55432
2.7316	2.22259	3.01676	5.19715	AGF51169.1	hypothetical protein	225	sll1459	MYO_19130	Survival protein SurE	S	Unknown	Cytoplasm	NA	No	P73440
2.44793	3.602	2.40397	4.69465	AGF51987.1	CTP synthetase	552	sll1443	pyrG	Catalyzes the ATP-dependent amination of UTP to CTP with either L-glutamine or ammonia as the source of nitrogen. Regulates intracellular CTP levels through interactions with the four ribonucleotide triphosphates	F	Cytoplasm		NA	No	P74208
2.70916	3.79518	2.41264	4.19209	AGF53035.1	cation-transporting ATPase E1-E2 ATPase	945	sll0672	MYO_128070	Cation transporter/ATPase, N-terminus	P	Cytoplasmic Membrane		NA	No	Q59999
2.90474	3.36695	3.21901	3.48865	AGF52040.1	alpha,alpha-trehalose-phosphate synthase	499	sll1566	otsA	Glycosyltransferase family 20	F	Cytoplasm	Cytoplasm	NA	No	P74258
2.80077	3.34492	3.57627	3.22841	AGF53311.1	hypothetical protein	519	slr0758	MYO_130920	Core component of the KaiABC clock protein complex, which constitutes the main circadian regulator in cyanobacteria. Binds to DNA. The KaiABC complex may act as a promoter-nonspecific transcription regulator that represses transcription, possibly by acting on the state of chromosome compaction	T	Cytoplasm		NA	No	P74646
3.11984	2.40148	3.55428	3.84604	AGF51675.1	hypothetical protein	142	sll1979	MYO_114240	Tpr repeat-containing protein	S	Unknown		NA	No	P73921
0.83452	3.59961	3.95594	4.52954	AGF50504.1	peptide methionine sulfoxide reductase	214	slr1795	msrA_2	Has an important function as a repair enzyme for proteins that have been inactivated by oxidation. Catalyzes the reversible oxidation-reduction of methionine sulfoxide in proteins to methionine	O	Unknown		NA	No	P72800
3.29654	1.72575	3.91505	3.96471	AGF51077.1	hypothetical protein	514	slr1207	MYO_18190	Barrel-sandwich domain of CusB or HlyD membrane-fusion	M	Unknown		NA	No	P73357
3.05095	2.2405	3.95367	3.64559	AGF51222.1	glutathione synthetase	320	slr1238	gshB	Prokaryotic glutathione synthetase, N-terminal domain	F	Cytoplasm		NA	No	P73493
2.50498	2.34644	3.17565	4.85485	AGF50820.1	NarL subfamily	213	slr1909	MYO_15600	helix_turn_helix, Lux Regulon	KT	Cytoplasm		NA	No	P73104
1.95289	2.71199	4.46255	3.65141	AGF52649.1	glycyl-tRNA synthetase alpha chain	299	slr0638	glyQ	Glycyl-tRNA synthetase alpha subunit	J	Cytoplasm	Cytoplasm	NA	No	Q55716
1.97716	3.05447	4.35892	3.37604	AGF51457.1	ABC transporter	252	slr1735	MYO_112030	ATPases associated with a variety of cellular activities	E	Cytoplasmic Membrane		NA	No	P73721
3.16425	3.39489	2.64119	3.55317	AGF51094.1	hypothetical protein	463	sll1967	MYO_18360	tRNA (Uracil-5-)-methyltransferase	J	Cytoplasm		NA	No	P73374
2.73582	3.7743	3.73223	2.48757	AGF51994.1	signal recognition particle protein	482	slr1531	ffh	Involved in targeting and insertion of nascent membrane proteins into the cytoplasmic membrane. Binds to the hydrophobic signal sequence of the ribosome-nascent chain (RNC) as it emerges from the ribosomes. The SRP-RNC complex is then targeted to the cytoplasmic membrane where it interacts with the SRP receptor FtsY	U	Cytoplasmic Membrane	Cytoplasm	NA	No	P74214
3.1669	1.88756	3.6708	3.9335	AGF50333.1	dihydrodipicolinate reductase	275	sll1058	dapB	Catalyzes the conversion of 4-hydroxy- tetrahydrodipicolinate (HTPA) to tetrahydrodipicolinate	E	Cytoplasm	Cytoplasm	NA	No	P72642
3.06046	2.56315	3.36709	3.63307	AGF52790.1	acetyl-coenzyme A synthetase	653	sll0542	acs	Catalyzes the conversion of acetate into acetyl-CoA (AcCoA), an essential intermediate at the junction of anabolic and catabolic pathways. AcsA undergoes a two-step reaction. In the first half reaction, AcsA combines acetate with ATP to form acetyl-adenylate (AcAMP) intermediate. In the second half reaction, it can then transfer the acetyl group from AcAMP to the sulfhydryl group of CoA, forming …	F	Cytoplasm		NA	No	Q55404
2.42653	2.84019	3.17631	4.14391	AGF52635.1	hypothetical protein	388	slr0719	MYO_124040	Pentapeptide repeats (9 copies)	S	Unknown		NA	No	Q55201
0.929691	3.72287	3.67054	4.23567	AGF51935.1	extragenic suppressor SuhB	287	sll1383	suhB_2	Inositol monophosphatase family	G	Cytoplasm		NA	No	P74158
3.1232	3.32118	2.69594	3.40958	AGF50271.1	hypothetical protein	233	sll0558	MYO_140	ARM-like repeat domain, GUN4-N terminal	KLT	Unknown		NA	No	P72583
3.99325	1.60677	3.49299	3.35259	AGF53420.1	LepA	603	slr0604	lepA	GTP-binding protein LepA C-terminus	J	Cytoplasmic Membrane	Cytoplasmic membrane	NA	No	P74751
3.11589	2.81237	2.16113	4.3494	AGF51491.1	glycinamide ribonucleotide transformylase	391	slr0861	purT	Involved in the de novo purine biosynthesis. Catalyzes the transfer of formate to 5-phospho-ribosyl-glycinamide (GAR), producing 5-phospho-ribosyl-N-formylglycinamide (FGAR). Formate is provided by PurU via hydrolysis of 10-formyl-tetrahydrofolate	F	Cytoplasmic Membrane		NA	No	Q55336
3.03829	2.99138	3.12711	3.27984	AGF53372.1	hypothetical protein	282	slr1177	MYO_131530	TIGRFAM TIGR03943 family protein	S	Cytoplasmic Membrane		NA	No	P74704
3.34135	3.07791	2.82274	3.1839	AGF53106.1	UDP-MurNac-tripeptide synthetase	505	slr0528	murE	Catalyzes the addition of meso-diaminopimelic acid to the nucleotide precursor UDP-N-acetylmuramoyl-L-alanyl-D-glutamate (UMAG) in the biosynthesis of bacterial cell-wall peptidoglycan	M	Cytoplasm	Cytoplasm	NA	No	Q55469
3.40564	2.98062	2.80989	3.1839	AGF52452.1	hypothetical protein	379	slr0348	MYO_122140	Catalyzes the conversion of 1-hydroxy-2-methyl-2-(E)- butenyl 4-diphosphate (HMBPP) into a mixture of isopentenyl diphosphate (IPP) and dimethylallyl diphosphate (DMAPP). Acts in the terminal step of the DOXP MEP pathway for isoprenoid precursor biosynthesis	IM	Cytoplasm		NA	No	Q55643
2.61016	2.31752	2.5329	4.90467	AGF51965.1	hypothetical protein	275	slr1276	MYO_117200	carbon utilization	NU	Unknown		NA	No	P74188
2.11078	3.09231	2.96875	4.18684	AGF52782.1	hypothetical protein	146	slr0572	MYO_125530	-	-	Unknown		NA	No	Q55400
3.39543	2.95398	2.81695	3.1839	AGF52535.1	hypothetical protein	286	sll0414	MYO_123030	Pentapeptide repeats (9 copies)	S	Extracellular		NA	Yes	Q55112
2.40686	2.24846	3.15756	4.52587	AGF51577.1	hypothetical protein	271	slr2001	MYO_113250	Exopeptidase that catalyzes the hydrolytic cleavage of multi-L-arginyl-poly-L-aspartic acid (cyanophycin	PQ	Unknown		NA	No	P73832
1.95238	3.47061	2.74239	4.16838	AGF52223.1	hypothetical protein	333	slr0404	MYO_119820	Protein of unknown function (DUF1517)	S	Cytoplasmic Membrane		NA	No	P74433
3.24453	2.49233	3.23491	3.32781	AGF51287.1	amidase	483	slr0877	MYO_110330	Allows the formation of correctly charged Gln-tRNA(Gln) through the transamidation of misacylated Glu-tRNA(Gln) in organisms which lack glutaminyl-tRNA synthetase. The reaction takes place in the presence of glutamine and ATP through an activated gamma-phospho-Glu-tRNA(Gln)	J	Cytoplasm		NA	No	P73558
3.21903	3.12914	2.316	3.63527	AGF51663.1	catalase hpi	754	sll1987	katG	Bifunctional enzyme with both catalase and broad- spectrum peroxidase activity	P	Cytoplasm		NA	No	P73911
3.42366	3.97272	1.04871	3.84405	AGF51705.1	PlsX protein	348	slr1510	plsX	Catalyzes the reversible formation of acyl-phosphate (acyl-PO(4)) from acyl- acyl-carrier-protein (acyl-ACP). This enzyme utilizes acyl-ACP as fatty acyl donor, but not acyl-CoA	I	Cytoplasm	Cytoplasm	NA	No	P73950
2.94806	1.92052	3.1525	4.24309	AGF50638.1	high light inducible protein	57	ssr1789	hliA_1	PFAM Chlorophyll A-B binding protein	S	Cytoplasmic Membrane		NA	No	P72932
2.75192	1.95462	2.82766	4.68834	AGF53393.1	phosphoribosyl aminoimidazole carboxylase	388	sll0578	purK	Catalyzes the ATP-dependent conversion of 5- aminoimidazole ribonucleotide (AIR) and HCO(3)(-) to N5- carboxyaminoimidazole ribonucleotide (N5-CAIR)	F	Cytoplasmic Membrane		NA	No	P74724
2.88695	2.82946	3.48271	3.02255	AGF51196.1	cell division inhibitor	307	slr1223	sulA	Domain of unknown function (DUF1731)	S	Cytoplasm		NA	No	P73467
3.22467	2.72267	2.95269	3.27984	AGF50344.1	hypothetical protein	564	sll1049	MYO_1770	Transglutaminase/protease-like homologues	E	Cytoplasm		NA	No	P72653
3.17536	2.31655	3.03539	3.63307	AGF51505.1	hypothetical protein	812	slr0869	MYO_112520	Dynamin family	S	Cytoplasm		NA	No	P73765
3.21763	2.9561	2.78894	3.1839	AGF53414.1	eukaryotic protein kinase	535	slr0599	MYO_131950	Protein tyrosine kinase	KLT	Periplasm		NA	Yes	P74745
4.00705	3.61255	4.2067	0.316127	AGF52257.1	aminopeptidase P	441	sll0136	pepP	Aminopeptidase P, N-terminal domain	E	Cytoplasm		NA	No	P74468
3.00169	3.15925	2.64307	3.28057	AGF51625.1	hypothetical protein	71	ssl0467	MYO_113730	-	-	Unknown		NA	No	P73875
3.16234	2.88705	2.08299	3.94611	AGF52306.1	hypothetical protein	253	slr0989	MYO_120660	Transcriptional regulator	K	Cytoplasm	Cytoplasm	NA	No	P74514
1.55814	3.70818	2.85713	3.87958	AGF52217.1	hypothetical protein	161	slr0398	MYO_119750	PilZ domain	S	Unknown		NA	No	P74428
2.16013	1.72768	4.1591	3.94993	AGF52390.1	cell division cycle protein	501	slr0374	MYO_121510	ATPase family associated with various cellular activities (AAA)	O	Cytoplasmic Membrane		NA	No	Q55589
2.41622	1.66504	3.6347	4.24979	AGF51324.1	hypothetical protein	248	sll1308	MYO_110700	KR domain	IQ	Cytoplasm		NA	No	P73591
2.03938	2.84057	3.5772	3.4756	AGF50508.1	hypothetical protein	201	slr1796	MYO_12440	COG0526, thiol-disulfide isomerase and thioredoxins	CO	Unknown	Thylakoid	NA	No	P72804
3.4284	2.30731	1.48608	4.58441	AGF52212.1	alanyl-tRNA synthetase	877	sll0362	alaS	Catalyzes the attachment of alanine to tRNA(Ala) in a two-step reaction alanine is first activated by ATP to form Ala- AMP and then transferred to the acceptor end of tRNA(Ala). Also edits incorrectly charged Ser-tRNA(Ala) and Gly-tRNA(Ala) via its editing domain	J	Cytoplasm	Cytoplasm	NA	No	P74423
1.70284	3.28256	2.64352	4.16838	AGF51342.1	hypothetical protein	108	slr1859	MYO_110880	STAS domain	T	Unknown		NA	No	P73609
3.21067	3.38778	1.28169	3.90556	AGF51696.1	proline-tRNA ligase	603	sll1425	proS	Catalyzes the attachment of proline to tRNA(Pro) in a two-step reaction proline is first activated by ATP to form Pro- AMP and then transferred to the acceptor end of tRNA(Pro). As ProRS can inadvertently accommodate and process non-cognate amino acids such as alanine and cysteine, to avoid such errors it has two additional distinct editing activities against alanine. One activity is designated a…	J	Cytoplasm	Cytoplasm	NA	No	P73942
2.76779	3.52615	1.69619	3.78652	AGF52033.1	hypothetical protein	213	sll1089	MYO_117880	-	-	Cytoplasmic Membrane		Sec	No	P74251
2.04079	3.13689	3.6318	2.95633	AGF51494.1	hypothetical protein	463	slr0863	MYO_112410	Putative modulator of DNA gyrase	S	Cytoplasm		NA	No	P73754
3.48339	4.17454	3.90403	0.177653	AGF52373.1	uridine 5'-monophosphate synthase	198	slr0185	umpS	Catalyzes the transfer of a ribosyl phosphate group from 5-phosphoribose 1-diphosphate to orotate, leading to the formation of orotidine monophosphate (OMP)	F	Unknown		NA	No	Q55574
2.5901	1.90726	2.79508	4.39586	AGF51468.1	extracellular solute-binding protein	582	slr1740	MYO_112140	Bacterial extracellular solute-binding proteins, family 5 Middle	E	Periplasm		Sec lipo	Yes	P73732
2.40739	3.11879	2.71293	3.44174	AGF52604.1	phosphoribosylglycinamide formyltransferase	217	slr0477	purN	Catalyzes the transfer of a formyl group from 10- formyltetrahydrofolate to 5-phospho-ribosyl-glycinamide (GAR), producing 5-phospho-ribosyl-N-formylglycinamide (FGAR) and tetrahydrofolate	F	Cytoplasm		NA	No	Q55172
3.8066	1.35937	2.0109	4.43356	AGF50662.1	urease accessory protein G	206	sll0643	ureG	Facilitates the functional incorporation of the urease nickel metallocenter. This process requires GTP hydrolysis, probably effectuated by UreG	KO	Cytoplasm	Cytoplasm	NA	No	P72955
2.76746	1.66042	2.60426	4.52183	AGF50800.1	periplasmic binding protein component of an ABC type zinc uptake transporter	338	slr2043	zntC	Zinc-uptake complex component A periplasmic	P	Periplasm		Sec lipo	Yes	P73085
1.98871	3.10839	3.24096	3.11583	AGF50322.1	hypothetical protein	568	sll1064	MYO_1550	Calcineurin-like phosphoesterase	S	Unknown		Sec	Yes	P72631
2.32648	2.1395	2.79514	4.18801	AGF51756.1	3-dehydroquinate synthase	361	slr2130	aroB	Catalyzes the conversion of 3-deoxy-D-arabino- heptulosonate 7-phosphate (DAHP) to dehydroquinate (DHQ)	E	Cytoplasm	Cytoplasm	NA	No	P73997
2.33039	2.88396	2.63875	3.58805	AGF53222.1	RNA polymerase sigma factor	425	slr0653	rpoDI	Sigma factors are initiation factors that promote the attachment of RNA polymerase to specific initiation sites and are then released. This sigma factor is the primary sigma factor during exponential growth	K	Cytoplasm	Cytoplasm	NA	No	P74565
2.27007	2.24769	2.62855	4.26988	AGF52154.1	hypothetical protein	196	slr1649	MYO_119100	Covalently attaches a chromophore to Cys residue(s) of phycobiliproteins	E	Cytoplasm		NA	No	P74371
2.97743	0.793561	4.04432	3.51084	AGF52502.1	penicillin-binding protein 1A	885	sll0002	ponA	Transglycosylase	M	Cytoplasmic Membrane		NA	No	Q55683
2.93833	1.67377	2.49568	3.93721	AGF52375.1	2-isopropylmalate synthase	533	slr0186	leuA_2	Catalyzes the condensation of the acetyl group of acetyl-CoA with 3-methyl-2-oxobutanoate (2-oxoisovalerate) to form 3-carboxy-3-hydroxy-4-methylpentanoate (2-isopropylmalate)	E	Cytoplasm	Cytoplasm	NA	No	P48576
0.425009	3.88921	4.03526	2.59917	AGF51200.1	phosphoribosyl aminoidazole succinocarboxamide synthetase	264	slr1226	purC	SAICAR synthetase	F	Cytoplasm		NA	No	P73471
1.64806	1.91524	3.80557	3.51755	AGF50562.1	hypothetical protein	150	slr0967	MYO_13000	Pentapeptide repeats (9 copies)	S	Extracellular		Sec	Yes	P72857
3.56342	0.910874	3.03932	3.35259	AGF52370.1	hypothetical protein	256	sll0157	MYO_121310	Beta-lactamase superfamily domain	S	Unknown		NA	No	Q55571
3.73195	2.38492	0.323145	4.35429	AGF52018.1	hypothetical protein	199	slr1161	MYO_117730	Cytidine and deoxycytidylate deaminase zinc-binding region	FJ	Cytoplasm		NA	No	P74236
3.00536	1.42768	2.99919	3.35259	AGF50804.1	Fat protein	1965	slr2046	MYO_15440	Cadherin repeats.	QU	Extracellular		NA	Yes	P73089
2.20219	2.89927	2.90152	2.78018	AGF53365.1	hypothetical protein	474	slr0459	MYO_131460	Subtilase family	O	Outer membrane		NA	Yes	P74698
1.00318	3.3905	1.39697	4.99061	AGF52964.1	hypothetical protein	506	slr0306	MYO_127360	5'-nucleotidase, C-terminal domain	F	Periplasm		Sec	Yes	Q55910
1.71899	4.24858	3.20599	1.525	AGF50370.1	hypothetical protein	130	sll0702	MYO_11030	alginic acid biosynthetic process	P	Cytoplasmic Membrane		Sec	No	P72679
2.37218	2.5134	2.23998	3.57162	AGF50973.1	L-argininosuccinate lyase	461	slr1133	argH	Argininosuccinate lyase C-terminal	E	Cytoplasm	Cytoplasm	NA	No	P73257
2.06085	2.29792	2.86229	3.43929	AGF52473.1	hypothetical protein	160	slr0001	MYO_122390	Flavin reductase like domain	S	Unknown		NA	No	Q55660
3.89409	0.461535	1.90943	4.38942	AGF50916.1	hypothetical protein	251	slr1702	MYO_16580	Domain of unknown function (DUF1995)	S	Cytoplasm		NA	No	P73200
2.46857	1.91784	2.09931	4.077	AGF51812.1	hypothetical protein	121	slr0815	MYO_115620	Protein of unknown function (DUF3007)	S	Cytoplasmic Membrane		NA	No	P74048
3.3635	2.29516	0.629678	4.20174	AGF50807.1	hypothetical protein	192	slr2049	MYO_15470	Covalently attaches a chromophore to Cys residue(s) of phycobiliproteins	E	Unknown		NA	No	P73092
0.703274	2.158	3.45752	4.10712	AGF50393.1	bacterioferritin comigratory protein	160	slr0242	bcp_1	Redoxin	O	Unknown		NA	No	P72697
2.34763	1.47686	3.12499	3.45809	AGF52837.1	NifS protein	420	slr0077	nifS_3	Belongs to the class-V pyridoxal-phosphate-dependent aminotransferase family	E	Cytoplasm		NA	No	Q55793
1.7832	2.90313	2.88475	2.78018	AGF50452.1	hypothetical protein	613	slr1104	MYO_11870	Forkhead associated domain	T	Cytoplasmic Membrane		NA	No	P72748
2.0558	2.52268	2.69305	2.91568	AGF51455.1	hypothetical protein	384	sll1628	MYO_112010	Tetratricopeptide repeats	S	Cytoplasm		NA	No	P73719
2.79443	1.74495	1.13527	4.44262	AGF52498.1	aspartate aminotransferase	394	sll0006	aspC_1	Aminotransferase class I and II	E	Cytoplasm		NA	No	Q55679
2.61251	1.9489	1.10659	4.44262	AGF50599.1	hypothetical protein	341	slr1616	MYO_13380	ATP-grasp domain	S	Unknown		NA	No	P72894
2.01713	2.84336	1.92471	3.23347	AGF50354.1	hypothetical protein	315	sll0711	MYO_1870	Catalyzes the phosphorylation of the position 2 hydroxy group of 4-diphosphocytidyl-2C-methyl-D-erythritol	F	Cytoplasm		NA	No	P72663
0.502774	2.87271	3.31858	3.27798	AGF51190.1	hypothetical protein	158	slr1218	MYO_19340	Domain of unknown function (DUF4168)	S	Unknown		NA	No	P73461
2.23169	2.12229	2.00215	3.57162	AGF51009.1	50S ribosomal protein L31	81	ssl3445	rpl31	Ribosomal protein L31	J	Cytoplasm		NA	No	P73292
1.58424	1.69729	3.17105	3.39594	AGF50844.1	sulfolipid biosynthesis protein SqdB	383	slr1020	sqdB	GDP-mannose 4,6 dehydratase	GM	Cytoplasm		NA	No	P73128
2.75749	0.592959	2.91564	3.45809	AGF52434.1	hypothetical protein	169	sll0751	MYO_121960	ABC-type transport system involved in resistance to organic solvents periplasmic component	Q	Unknown		NA	No	Q55628
1.97454	2.79892	1.12857	3.58265	AGF52869.1	CobW protein	352	slr0502	cobW	Cobalamin synthesis protein cobW C-terminal domain	S	Cytoplasm		NA	No	Q55822
1.63459	2.70513	2.11242	2.888	AGF53272.1	NADH dehydrogenase	524	sll1484	ndh_3	Pyridine nucleotide-disulphide oxidoreductase	C	Cytoplasmic Membrane		NA	No	P74614
0.588582	1.90463	3.06692	3.7566	AGF51740.1	hypothetical protein	522	slr2115	MYO_114900	Condensation of UDP-2,3-diacylglucosamine and 2,3- diacylglucosamine-1-phosphate to form lipid A disaccharide, a precursor of lipid A, a phosphorylated glycolipid that anchors the lipopolysaccharide to the outer membrane of the cell	M	Cytoplasmic Membrane		NA	No	P73982
1.13331	2.51927	2.73489	2.69082	AGF51586.1	hypothetical protein	145	sll1613	MYO_113340	-	-	Unknown		NA	No	P73841
2.17304	0.779526	2.59907	3.02526	AGF51665.1	acetohydroxy acid synthase	621	slr2088	ilvG	Thiamine pyrophosphate enzyme, central domain	E	Cytoplasm		NA	No	P73913
2.35303	0.927401	2.74664	2.49984	AGF52624.1	Na/H+ antiporter	461	sll0689	MYO_123930	Sodium/hydrogen exchanger family	P	Cytoplasmic Membrane	Thylakoid	NA	No	Q55190
1.93262	2.58724	2.85668	1.03787	AGF51928.1	tymocyte protein cThy28kD	149	slr1468	MYO_116810	EVE domain	S	Unknown	Cytoplasm	NA	No	P74153
1.66771	1.08014	2.81303	2.58833	AGF50984.1	hypothetical protein	352	sll1080	MYO_17260	NMT1/THI5 like	P	Cytoplasmic Membrane		Sec lipo	No	P73267
2.21925	0.781087	1.13368	3.415	AGF51426.1	transfer RNA-Gln reductase	427	slr1808	hemA	Catalyzes the NADPH-dependent reduction of glutamyl- tRNA(Glu) to glutamate 1-semialdehyde (GSA)	H	Cytoplasm		NA	No	P28463
1.84679	0.490804	1.90663	3.22334	AGF50457.1	uracil phosphoribosyltransferase	216	sll1035	upp	Uracil phosphoribosyltransferase	F	Cytoplasm		NA	No	P72753
1.30465	-0.217746	3.13467	2.95651	AGF51666.1	squalene-hopene-cyclase	647	slr2089	shc	A-macroglobulin complement component	I	Cytoplasmic Membrane		NA	No	P73914
1.04714	0.884944	1.65842	2.82198	AGF52344.1	hypothetical protein	213	slr0169	MYO_121050	BMC	CQ	Cytoplasm	Cytoplasm	NA	No	Q55550
0.980379	0.658293	3.14916	1.27755	AGF51177.1	nitrate reductase	714	sll1454	narB	Molydopterin dinucleotide binding domain	C	Cytoplasm		NA	No	P73448

## Sheet: Supplementary Data 9
nostoc_1	nostoc_2	nostoc_3	nostoc_4	protein_id	PG.Genes	PG.ProteinNames	protein_name	length_aa	locus_tag	gene_name	desc_eggnog	cog	psortb_loc	uniprot_loc	signalp	secreted
17.7836	17.6501	17.67	16.3474	B2J0I2	Npun_R6614	B2J0I2_NOSP7	Uncharacterized protein	197	Npun_R6614	Npun_R6614	-	-	Periplasm		Sec lipo	Yes
17.2475	17.5593	17.424	15.5961	B2J991	Npun_R5809	B2J991_NOSP7	Phosphonate ABC transporter, periplasmic phosphonate-binding protein	324	Npun_R5809	Npun_R5809	ABC transporter, phosphonate, periplasmic substrate-binding protein	P	Periplasm		Sec	Yes
16.7464	17.1302	17.2466	16.673	B2IWB3	Npun_R1132	B2IWB3_NOSP7	OstA family protein	168	Npun_R1132	Npun_R1132	OstA family	S	Unknown		Sec	Yes
17.3236	16.657	17.092	16.4663	B2J4D7	Npun_R5306	B2J4D7_NOSP7	peptidoglycan lytic exotransglycosylase (EC 4.2.2.n1) (Murein hydrolase A)	420	Npun_R5306	Npun_R5306	PFAM MltA specific insert domain	M	Periplasm		Sec	Yes
16.893	16.9229	16.9133	16.4542	B2J6N7	Npun_R5507	B2J6N7_NOSP7	Polysaccharide export protein	489	Npun_R5507	Npun_R5507	PFAM Polysaccharide biosynthesis export protein	M	Cytoplasmic membrane		Sec	No
16.3706	16.1615	16.5728	16.3195	B2J9B7	Npun_R0664	B2J9B7_NOSP7	Uncharacterized protein	380	Npun_R0664	Npun_R0664	calcium- and calmodulin-responsive adenylate cyclase activity	Q	Outer membrane		NA	Yes
16.3457	16.2732	16.5097	15.8683	B2J1A2	Npun_R4989	B2J1A2_NOSP7	DUF3370 domain-containing protein	463	Npun_R4989	Npun_R4989	Protein of unknown function (DUF3370)	N	Unknown		Sec	Yes
15.7853	16.1014	16.3306	15.7117	B2J951	Npun_R5769	B2J951_NOSP7	SLH domain-containing protein	564	Npun_R5769	Npun_R5769	TIGRFAM parallel beta-helix repeat (two copies)	P	Extracellular		Sec	Yes
16.0539	16.0006	16.3516	14.8772	B2J5L6	Npun_R5441	B2J5L6_NOSP7	Sporulation domain protein	312	Npun_R5441	Npun_R5441	Non-essential cell division protein that could be required for efficient cell constriction	S	Unknown		Sec	Yes
15.5766	15.786	15.5705	15.4201	B2JAC5	dnaK	B2JAC5_NOSP7	Chaperone protein DnaK (HSP70) (Heat shock 70 kDa protein) (Heat shock protein 70)	628	Npun_F5907	dnaK Npun_F5907	Heat shock 70 kDa protein	O	Cytoplasm		NA	No
15.0814	15.4195	15.9491	15.5895	B2IV91	Npun_R1041	B2IV91_NOSP7	Secreted protein	201	Npun_R1041	Npun_R1041	Domain of unknown function (DUF4360)	S	Unknown		Sec	Yes
15.0737	15.255	15.2013	14.8266	B2IT69	groEL	B2IT69_NOSP7	Chaperonin GroEL (EC 5.6.1.7) (60 kDa chaperonin) (Chaperonin-60) (Cpn60)	544	Npun_R0829	groEL groL Npun_R0829	Prevents misfolding and promotes the refolding and proper assembly of unfolded polypeptides generated under stress conditions	O	Cytoplasm	Cytoplasm	NA	No
14.8921	15.1985	15.238	14.3132	B2IYH2	Npun_F1348	B2IYH2_NOSP7	Zn-dependent hydrolase of the beta-lactamase fold-like protein	255	Npun_F1348	Npun_F1348	Zn-dependent hydrolase of the beta-lactamase fold	S	Periplasm		TAT	Yes
15.1813	14.8916	15.1647	14.0935	B2IZR9	Npun_R1507	B2IZR9_NOSP7	Carboxyl-terminal protease (EC 3.4.21.102)	446	Npun_R1507	Npun_R1507	Belongs to the peptidase S41A family	M	Cytoplasmic membrane		NA	No
14.5606	15.1262	14.9403	14.6388	B2J881	dnaK	B2J881_NOSP7	Chaperone protein DnaK (HSP70) (Heat shock 70 kDa protein) (Heat shock protein 70)	634	Npun_F0567	dnaK Npun_F0567	Heat shock 70 kDa protein	O	Cytoplasm		NA	No
14.8055	14.9231	14.7075	14.0153	B2J8T2	cbbL	RBL_NOSP7	Ribulose bisphosphate carboxylase large chain (RuBisCO large subunit) (EC 4.1.1.39)	476	Npun_F4195	cbbL rbcL Npun_F4195	RuBisCO catalyzes two reactions the carboxylation of D- ribulose 1,5-bisphosphate, the primary event in carbon dioxide fixation, as well as the oxidative fragmentation of the pentose substrate in the photorespiration process. Both reactions occur simultaneously and in competition at the same active site	H	Cytoplasm	Cytoplasm	NA	No
14.5873	14.8364	14.8546	14.1143	B2J058	atpA	ATPA_NOSP7	ATP synthase subunit alpha (EC 7.1.2.2) (ATP synthase F1 sector subunit alpha) (F-ATPase subunit alpha)	506	Npun_F4863	atpA Npun_F4863	Produces ATP from ADP in the presence of a proton gradient across the membrane. The alpha chain is a regulatory subunit	C	Cytoplasm	Thylakoid	NA	No
13.9513	14.1357	14.1809	14.6008	B2J5B0	fusA	EFG_NOSP7	Elongation factor G (EF-G)	692	Npun_F3883	fusA Npun_F3883	Catalyzes the GTP-dependent ribosomal translocation step during translation elongation. During this step, the ribosome changes from the pre-translocational (PRE) to the post- translocational (POST) state as the newly formed A-site-bound peptidyl-tRNA and P-site-bound deacylated tRNA move to the P and E sites, respectively. Catalyzes the coordinated movement of the two tRNA molecules, the mRNA and…	J	Cytoplasm	Cytoplasm	NA	No
13.4828	13.3573	14.5216	14.6525	B2J2S3	Npun_F1845	B2J2S3_NOSP7	Cell wall hydrolase/autolysin (EC 3.5.1.28)	616	Npun_F1845	Npun_F1845	Localisation of periplasmic protein complexes	M	Unknown		NA	No
13.5196	13.5135	14.4297	14.5511	B2IV53	Npun_R0998	B2IV53_NOSP7	Peptidoglycan-binding domain 1 protein	379	Npun_R0998	Npun_R0998	peptidoglycan-binding domain-containing protein	M	Unknown		NA	No
13.7393	13.8691	13.9156	14.4851	B2IVW4	frr	RRF_NOSP7	Ribosome-recycling factor (RRF) (Ribosome-releasing factor)	182	Npun_F6137	frr Npun_F6137	Responsible for the release of ribosomes from messenger RNA at the termination of protein biosynthesis. May increase the efficiency of translation by recycling ribosomes from one round of translation to another	J	Cytoplasm	Cytoplasm	NA	No
13.3517	13.3557	14.5129	14.6295	B2IWU5	Npun_F4591	B2IWU5_NOSP7	Glycoside hydrolase, starch-binding	747	Npun_F4591	Npun_F4591	Putative papain-like cysteine peptidase (DUF1796)	E	Cytoplasm		NA	No
14.3469	13.7507	13.9868	13.6611	B2J2S4	Npun_F1846	B2J2S4_NOSP7	Cell wall hydrolase/autolysin (EC 3.5.1.28)	616	Npun_F1846	Npun_F1846	Localisation of periplasmic protein complexes	M	Outer membrane		NA	Yes
14.0226	13.8973	13.8582	13.7326	B2J9K3	Npun_R2469	B2J9K3_NOSP7	RNA binding S1 domain protein	375	Npun_R2469	Npun_R2469	PFAM S1 RNA binding domain	J	Cytoplasm		NA	No
13.2429	13.5198	13.4655	15.24	B2ITU7	Npun_R5944	B2ITU7_NOSP7	Transcriptional regulator AbrB	145	Npun_R5944	Npun_R5944	Transcriptional regulator, AbrB	K	Cytoplasm		NA	No
12.8065	14.6346	14.4515	13.405	B2J208	Npun_F5056	B2J208_NOSP7	Carboxyl-terminal protease (EC 3.4.21.102)	427	Npun_F5056	Npun_F5056	Belongs to the peptidase S41A family	M	Cytoplasmic membrane		NA	No
14.0707	13.9663	13.7196	13.5229	B2J5B1	tuf	EFTU_NOSP7	Elongation factor Tu (EF-Tu)	409	Npun_F3884	tuf Npun_F3884	This protein promotes the GTP-dependent binding of aminoacyl-tRNA to the A-site of ribosomes during protein biosynthesis	J	Cytoplasm	Cytoplasm	Sec	No
13.7379	13.6968	13.5078	14.1534	B2J468	Npun_F3795	B2J468_NOSP7	Phycobilisome linker polypeptide CpcG2	245	Npun_F3795	Npun_F3795	Belongs to the phycobilisome linker protein family	G	Cytoplasmic membrane		NA	No
13.6096	14.3143	13.6191	13.5069	B2JBL2	Npun_BF195	B2JBL2_NOSP7	Conjugation TrbI family protein	521	Npun_BF195	Npun_BF195	Bacterial conjugation TrbI-like protein	S	Cytoplasmic membrane		NA	No
13.2266	13.5691	13.4145	14.8044	B2J037	Npun_R4842	B2J037_NOSP7	Phycobilisome protein ApcA	161	Npun_R4842	Npun_R4842	Phycobilisome protein	C	Cytoplasm	Thylakoid	NA	No
12.6519	14.2551	14.2681	13.7784	B2J2S1	Npun_R1843	B2J2S1_NOSP7	SIMPL domain-containing protein	246	Npun_R1843	Npun_R1843	Protein of unknown function (DUF541)	S	Periplasm		Sec	Yes
14.475	13.6124	14.0324	12.7559	B2JBH9	Npun_BR156	B2JBH9_NOSP7	Surface antigen (D15)	765	Npun_BR156	Npun_BR156	Surface antigen variable number repeat	M	Outer membrane		Sec lipo	Yes
13.6032	13.9318	14.0486	13.2498	B2IXD2	groEL	B2IXD2_NOSP7	Chaperonin GroEL (EC 5.6.1.7) (60 kDa chaperonin) (Chaperonin-60) (Cpn60)	560	Npun_F1230	groEL groL Npun_F1230	Prevents misfolding and promotes the refolding and proper assembly of unfolded polypeptides generated under stress conditions	O	Cytoplasm	Cytoplasm	NA	No
13.5292	13.6045	13.2242	13.9655	B2ITN9	rpsE	RS5_NOSP7	30S ribosomal protein S5	175	Npun_R4374	rpsE rps5 Npun_R4374	Located at the back of the 30S subunit body where it stabilizes the conformation of the head with respect to the body	J	Cytoplasm		NA	No
12.3735	13.8826	14.4884	13.3967	B2J7M7	Npun_F4094	B2J7M7_NOSP7	Beta-Ig-H3/fasciclin	276	Npun_F4094	Npun_F4094	PFAM Fasciclin domain	M	Cytoplasmic membrane		Sec	No
13.1856	13.5109	13.3505	13.9257	B2ITY9	Npun_R5987	B2ITY9_NOSP7	ATPase AAA-2 domain protein	822	Npun_R5987	Npun_R5987	Belongs to the ClpA ClpB family	O	Cytoplasm	Cytoplasm	NA	No
13.6051	13.9695	13.741	12.3884	B2J6U8	tsf	EFTS_NOSP7	Elongation factor Ts (EF-Ts)	314	Npun_R5569	tsf Npun_R5569	Associates with the EF-Tu.GDP complex and induces the exchange of GDP to GTP. It remains bound to the aminoacyl-tRNA.EF- Tu.GTP complex up to the GTP hydrolysis stage on the ribosome	J	Cytoplasm	Cytoplasm	NA	No
13.2941	13.6801	13.4511	13.1497	O30794	glnB	GLNB_NOSP7	Nitrogen regulatory protein P-II (PII signal transducing protein)	112	Npun_F4466	glnB Npun_F4466	Belongs to the P(II) protein family	K	Cytoplasmic membrane		NA	No
12.8248	12.9439	12.7473	14.9417	B2J6U9	rpsB	RS2_NOSP7	30S ribosomal protein S2	264	Npun_R5570	rpsB rps2 Npun_R5570	Belongs to the universal ribosomal protein uS2 family	J	Cytoplasm		NA	No
13.4275	13.5761	13.6947	12.7326	B2IV58	Npun_F1003	B2IV58_NOSP7	Metallophosphoesterase (EC 3.1.3.2)	305	Npun_F1003	Npun_F1003	PFAM Calcineurin-like phosphoesterase	S	Extracellular		TAT	Yes
13.6486	13.4189	13.4477	12.7621	B2J3C5	Npun_R5249	B2J3C5_NOSP7	SpoIID/LytB domain protein	384	Npun_R5249	Npun_R5249	TIGRFAM SpoIID LytB domain	D	Unknown		Sec	Yes
12.7942	14.2201	13.8838	12.0737	B2IVJ4	Npun_R2846	B2IVJ4_NOSP7	Peptidase M16 domain protein (EC 3.4.24.64)	494	Npun_R2846	Npun_R2846	PFAM Peptidase M16 inactive domain	S	Unknown		Sec lipo	Yes
13.3064	13.4342	13.8968	12.2967	B2IWK5	Npun_F2928	B2IWK5_NOSP7	Surface antigen (D15)	851	Npun_F2928	Npun_F2928	Surface antigen variable number repeat	M	Outer membrane		Sec	Yes
13.1119	13.1657	13.0116	13.2583	B2IWQ2	dnaK	B2IWQ2_NOSP7	Chaperone protein DnaK (HSP70) (Heat shock 70 kDa protein) (Heat shock protein 70)	629	Npun_F2986	dnaK Npun_F2986	Heat shock 70 kDa protein	O	Cytoplasm		NA	No
12.7256	12.9928	12.8654	13.8371	B2ITP5	rplN	RL14_NOSP7	50S ribosomal protein L14	122	Npun_R4380	rplN rpl14 Npun_R4380	Binds to 23S rRNA. Forms part of two intersubunit bridges in the 70S ribosome	J	Cytoplasm		NA	No
13.4484	13.271	13.1129	12.5186	B2IX49	Npun_R6309	B2IX49_NOSP7	Glycosyl hydrolase-like 10 domain-containing protein	421	Npun_R6309	Npun_R6309	PFAM Uncharacterised BCR, COG1649	S	Cytoplasmic membrane		NA	No
12.7127	13.0427	12.7144	13.7984	B2IZR8	Npun_R1506	B2IZR8_NOSP7	Glycosyl transferase, family 2	329	Npun_R1506	Npun_R1506	PFAM Glycosyl transferase family 2	M	Cytoplasmic membrane		NA	No
13.0178	12.8047	12.5486	13.8505	B2ITP9	rpsC	RS3_NOSP7	30S ribosomal protein S3	260	Npun_R4384	rpsC rps3 Npun_R4384	Binds the lower part of the 30S subunit head. Binds mRNA in the 70S ribosome, positioning it for translation	J	Cytoplasm		NA	No
	12.7573	13.5726	13.1298	B2J6K1	Npun_F4027	B2J6K1_NOSP7	S-layer domain protein	413	Npun_F4027	Npun_F4027	PFAM S-layer homology domain	U	Cytoplasmic membrane		Sec	No
12.7415	13.0179	12.5812	13.545	B2JA74	rplK	RL11_NOSP7	50S ribosomal protein L11	141	Npun_F5851	rplK rpl11 Npun_F5851	Forms part of the ribosomal stalk which helps the ribosome interact with GTP-bound translation factors	J	Cytoplasm		NA	No
12.8966	12.8556	12.6306	13.3504	B2JA71	rplS	RL19_NOSP7	50S ribosomal protein L19	120	Npun_F5848	rplS rpl19 Npun_F5848	This protein is located at the 30S-50S ribosomal subunit interface and may play a role in the structure and function of the aminoacyl-tRNA binding site	J	Cytoplasm		NA	No
12.8892	13.6998	13.4779	11.611	B2IUR9	Npun_R4477	B2IUR9_NOSP7	DUF4352 domain-containing protein	233	Npun_R4477	Npun_R4477	-	-	Periplasm		Sec	Yes
13.0505	13.4312	13.2459	11.881	B2IVJ5	Npun_R2847	B2IVJ5_NOSP7	Peptidase M16 domain protein (EC 3.4.24.64)	532	Npun_R2847	Npun_R2847	Belongs to the peptidase M16 family	S	Unknown		Sec	Yes
12.8278	12.9952	13.3077	12.4657	B2J9H5	Npun_F0722	B2J9H5_NOSP7	Carbohydrate-selective porin OprB	591	Npun_F0722	Npun_F0722	Belongs to the OprB family	M	Outer membrane		Sec	Yes
12.7653	13.7117	13.1229	11.8607	B2J740	Npun_F0469	B2J740_NOSP7	CsbD family protein	60	Npun_F0469	Npun_F0469	Belongs to the UPF0337 (CsbD) family	S	Unknown		NA	No
13.1371	12.5914	12.5064	12.8129	B2J059	atpG	ATPG_NOSP7	ATP synthase gamma chain (ATP synthase F1 sector gamma subunit) (F-ATPase gamma subunit)	315	Npun_F4864	atpG atpC Npun_F4864	Produces ATP from ADP in the presence of a proton gradient across the membrane. The gamma chain is believed to be important in regulating ATPase activity and the flow of protons through the CF(0) complex	C	Cytoplasm	Thylakoid	NA	No
12.3529	12.5923	12.4323	13.5041	B2ITP6	rpsQ	B2ITP6_NOSP7	30S ribosomal protein S17	82	Npun_R4381	rpsQ rps17 Npun_R4381	One of the primary rRNA binding proteins, it binds specifically to the 5'-end of 16S ribosomal RNA	J	Cytoplasm		NA	No
12.9955	12.9591	12.947	11.9185	B2J0L7	Npun_F1545	B2J0L7_NOSP7	Peptidase domain protein	410	Npun_F1545	Npun_F1545	Interacts with outer membrane receptor proteins that carry out high-affinity binding and energy dependent uptake into the periplasmic space of specific substrates. It could act to transduce energy from the cytoplasmic membrane to specific energy- requiring processes in the outer membrane, resulting in the release into the periplasm of ligands bound by these outer membrane proteins	M	Unknown		Sec	Yes
12.6059	12.8712	12.8106	12.5074	B2IT89	tig	TIG_NOSP7	Trigger factor (TF) (EC 5.2.1.8) (PPIase)	480	Npun_F0849	tig Npun_F0849	Involved in protein export. Acts as a chaperone by maintaining the newly synthesized protein in an open conformation. Functions as a peptidyl-prolyl cis-trans isomerase	D	Cytoplasm	Cytoplasm	NA	No
12.7353	12.9008	12.5595	12.5203	B2IWQ9	clpB	B2IWQ9_NOSP7	Chaperone protein ClpB	880	Npun_F2993	clpB Npun_F2993	Part of a stress-induced multi-chaperone system, it is involved in the recovery of the cell from heat-induced damage, in cooperation with DnaK, DnaJ and GrpE	O	Cytoplasm	Cytoplasm	NA	No
12.0797	13.2208	11.7868	13.5908	B2ITQ1	rpsS	RS19_NOSP7	30S ribosomal protein S19	92	Npun_R4386	rpsS rps19 Npun_R4386	Protein S19 forms a complex with S13 that binds strongly to the 16S ribosomal RNA	J	Cytoplasm		NA	No
12.2641	12.546	12.6046	13.2351	B2J198	rpoB	B2J198_NOSP7	DNA-directed RNA polymerase subunit beta (RNAP subunit beta) (EC 2.7.7.6) (RNA polymerase subunit beta) (Transcriptase subunit beta)	1099	Npun_F4985	rpoB Npun_F4985	DNA-dependent RNA polymerase catalyzes the transcription of DNA into RNA using the four ribonucleoside triphosphates as substrates	K	Cytoplasm		NA	No
12.3588	12.4632	12.0875	13.3363	B2J1M8	rpsD	RS4_NOSP7	30S ribosomal protein S4	202	Npun_R1720	rpsD rps4 Npun_R1720	One of the primary rRNA binding proteins, it binds directly to 16S rRNA where it nucleates assembly of the body of the 30S subunit	J	Cytoplasm		NA	No
12.6725	12.4397	11.8411	13.1518	B2ITN3	rpsM	RS13_NOSP7	30S ribosomal protein S13	126	Npun_R4368	rpsM rps13 Npun_R4368	Located at the top of the head of the 30S subunit, it contacts several helices of the 16S rRNA. In the 70S ribosome it contacts the 23S rRNA (bridge B1a) and protein L5 of the 50S subunit (bridge B1b), connecting the 2 subunits	J	Cytoplasm		NA	No
12.4709	12.9333	12.7195	11.9461	B2ITU1	pgk	PGK_NOSP7	Phosphoglycerate kinase (EC 2.7.2.3)	400	Npun_F5938	pgk Npun_F5938	Belongs to the phosphoglycerate kinase family	F	Cytoplasm	Cytoplasm	NA	No
12.4102	12.8961	12.7453	11.8743	B2IUI2	Npun_R2751	B2IUI2_NOSP7	Ferredoxin--NADP reductase (FNR) (EC 1.18.1.2)	437	Npun_R2751	Npun_R2751	CpcD allophycocyanin linker domain	P	Cytoplasmic membrane	Thylakoid	NA	No
12.7075	12.5527	12.3793	12.2569	B2IUL2	atpD	ATPB_NOSP7	ATP synthase subunit beta (EC 7.1.2.2) (ATP synthase F1 sector subunit beta) (F-ATPase subunit beta)	482	Npun_R4417	atpD atpB Npun_R4417	Produces ATP from ADP in the presence of a proton gradient across the membrane. The catalytic sites are hosted primarily by the beta subunits	C	Cytoplasm	Thylakoid	NA	No
11.9472	12.1348	11.9805	13.8254	B2J038	Npun_R4843	B2J038_NOSP7	Phycobiliprotein ApcE	1130	Npun_R4843	Npun_R4843	Belongs to the phycobilisome linker protein family	GH	Cytoplasmic membrane	Thylakoid	NA	No
13.1587	12.7186	12.3443	11.6495	B2IZL6	Npun_F1439	B2IZL6_NOSP7	histidine kinase (EC 2.7.13.3)	477	Npun_F1439	Npun_F1439	Histidine kinase-, DNA gyrase B-, and HSP90-like ATPase	T	Cytoplasmic membrane		NA	No
12.8171	11.8855	11.5894	13.4971	B2J1C3	Npun_F5010	B2J1C3_NOSP7	Histone family protein DNA-binding protein	94	Npun_F5010	Npun_F5010	Histone-like DNA-binding protein which is capable of wrapping DNA to stabilize it, and thus to prevent its denaturation under extreme environmental conditions	L	Cytoplasm		NA	No
12.3296	12.4773	12.4584	12.3904	B2J715	Npun_R0444	B2J715_NOSP7	Glyceraldehyde-3-phosphate dehydrogenase (EC 1.2.1.-)	337	Npun_R0444	Npun_R0444	Belongs to the glyceraldehyde-3-phosphate dehydrogenase family	G	Cytoplasm		NA	No
12.2673	12.9358	12.8548	11.503	B2IT59	Npun_F0818	B2IT59_NOSP7	assimilatory sulfite reductase (ferredoxin) (EC 1.8.7.1)	638	Npun_F0818	Npun_F0818	PFAM Nitrite and sulphite reductase 4Fe-4S domain	C	Cytoplasm		NA	No
12.5861	12.9869	12.9515	10.9419	B2J8K0	Npun_F2412	B2J8K0_NOSP7	POLO box domain-containing protein	438	Npun_F2412	Npun_F2412	murein-degrading enzyme. may play a role in recycling of muropeptides during cell elongation and or cell division	M	Unknown		NA	No
11.6455	12.2501	11.988	13.5058	B2J5A8	rpsL	RS12_NOSP7	30S ribosomal protein S12	127	Npun_F3881	rpsL rps12 Npun_F3881	Interacts with and stabilizes bases of the 16S rRNA that are involved in tRNA selection in the A site and with the mRNA backbone. Located at the interface of the 30S and 50S subunits, it traverses the body of the 30S subunit contacting proteins on the other side and probably holding the rRNA structure together. The combined cluster of proteins S8, S12 and S17 appears to hold together the shoulder…	J	Cytoplasm		NA	No
11.9543	12.0741	11.9989	13.0352	B2J1A0	rpoC2	RPOC2_NOSP7	DNA-directed RNA polymerase subunit beta' (RNAP subunit beta') (EC 2.7.7.6) (RNA polymerase subunit beta') (Transcriptase subunit beta')	1349	Npun_F4987	rpoC2 Npun_F4987	DNA-dependent RNA polymerase catalyzes the transcription of DNA into RNA using the four ribonucleoside triphosphates as substrates	K	Cytoplasm		NA	No
11.579	12.0745	11.8804	13.3892	B2J199	rpoC1	RPOC1_NOSP7	DNA-directed RNA polymerase subunit gamma (RNAP subunit gamma) (EC 2.7.7.6) (RNA polymerase subunit gamma) (Transcriptase subunit gamma)	625	Npun_F4986	rpoC1 Npun_F4986	DNA-dependent RNA polymerase catalyzes the transcription of DNA into RNA using the four ribonucleoside triphosphates as substrates	K	Cytoplasm		NA	No
12.031	12.7218	12.6104	11.2113	B2J7K8	Npun_F4075	B2J7K8_NOSP7	FAD dependent oxidoreductase	684	Npun_F4075	Npun_F4075	FAD dependent oxidoreductase	E	Periplasm		Sec	Yes
11.4141	11.7956	11.8445	13.2162	B2ITP1	rplF	RL6_NOSP7	50S ribosomal protein L6	182	Npun_R4376	rplF rpl6 Npun_R4376	This protein binds to the 23S rRNA, and is important in its secondary structure. It is located near the subunit interface in the base of the L7 L12 stalk, and near the tRNA binding site of the peptidyltransferase center	J	Cytoplasm		NA	No
11.9969	11.9113	12.1814	12.1784	B2J8X4	Npun_R4237	B2J8X4_NOSP7	DUF2330 domain-containing protein	458	Npun_R4237	Npun_R4237	protein conserved in bacteria (DUF2330)	S	Unknown		Sec	Yes
11.8998	11.8864	12.7167	11.7165	B2J8H1	Npun_F2381	B2J8H1_NOSP7	RNP-1 like RNA-binding protein	104	Npun_F2381	Npun_F2381	PFAM RNA recognition motif. (a.k.a. RRM, RBD, or RNP domain)	S	Unknown		NA	No
11.8154	12.1766	12.0882	12.1206	B2IVD8	psbV	CY550_NOSP7	Cytochrome c-550 (Cytochrome c550) (Low-potential cytochrome c)	163	Npun_R2790	psbV Npun_R2790	Low-potential cytochrome c that plays a role in the oxygen-evolving complex of photosystem II	C	Cytoplasmic membrane	Thylakoid	Sec	No
11.2969	12.3341	12.6026	11.86	B2IY52	Npun_R6379	B2IY52_NOSP7	Tetratricopeptide TPR_2 repeat protein TprN	291	Npun_R6379	Npun_R6379	PFAM Tetratricopeptide repeat	S	Unknown		NA	No
12.2759	12.0481	11.6195	12.0858	B2J1W9	Npun_F3575	B2J1W9_NOSP7	ATPase AAA-2 domain protein	817	Npun_F3575	Npun_F3575	ATPase family associated with various cellular activities (AAA)	O	Cytoplasm	Cytoplasm	NA	No
11.3029	11.6156	11.8316	12.8552	B2J5B7	Npun_R3890	B2J5B7_NOSP7	RNA binding S1 domain protein	719	Npun_R3890	Npun_R3890	TIGRFAM ribonuclease, Rne Rng family	J	Cytoplasm		NA	No
11.5138	11.8224	11.5522	12.6298	B2J5A9	rpsG	RS7_NOSP7	30S ribosomal protein S7	156	Npun_F3882	rpsG rps7 Npun_F3882	One of the primary rRNA binding proteins, it binds directly to 16S rRNA where it nucleates assembly of the head domain of the 30S subunit. Is located at the subunit interface close to the decoding center, probably blocks exit of the E-site tRNA	J	Cytoplasm		NA	No
11.5983	11.5925	11.8729	12.4378	B2J4C4	Npun_F5293	B2J4C4_NOSP7	CpcD phycobilisome linker domain protein	85	Npun_F5293	Npun_F5293	CpcD/allophycocyanin linker domain	P	Cytoplasmic membrane	Thylakoid	NA	No
12.1448	12.5811	12.1882	10.5794	B2J6D9	Npun_R3963	B2J6D9_NOSP7	Phage shock protein A, PspA	258	Npun_R3963	Npun_R3963	Phage shock protein A (IM30), suppresses sigma54-dependent transcription	KT	Cytoplasmic membrane		NA	No
11.4526	11.8317	11.5895	12.5364	B2J9Z2	Npun_F4294	B2J9Z2_NOSP7	Carboxysome assembly protein CcmM (Carbon dioxide concentrating mechanism protein CcmM)	669	Npun_F4294	Npun_F4294	PFAM Ribulose bisphosphate carboxylase, small chain	C	Cytoplasm	Cytoplasm	NA	No
11.673	12.0228	12.4532	11.2606	B2J7P4	Npun_R4111	B2J7P4_NOSP7	Phosphate-binding protein	347	Npun_R4111	Npun_R4111	Belongs to the PstS family	P	Periplasm		Sec	Yes
11.3627	11.4198	11.3108	13.2395	B2J957	nusA	B2J957_NOSP7	Transcription termination/antitermination protein NusA	425	Npun_R5775	nusA Npun_R5775	Participates in both transcription termination and antitermination	K	Cytoplasm	Cytoplasm	NA	No
11.5837	12.0882	11.6449	11.9645	B2J711	efp	EFP_NOSP7	Elongation factor P (EF-P)	185	Npun_R0440	efp Npun_R0440	Involved in peptide bond synthesis. Stimulates efficient translation and peptide-bond synthesis on native or reconstituted 70S ribosomes in vitro. Probably functions indirectly by altering the affinity of the ribosome for aminoacyl-tRNA, thus increasing their reactivity as acceptors for peptidyl transferase	J	Cytoplasm	Cytoplasm	NA	No
11.111	11.5608	11.5569	12.9873	B2IWJ2	recA	RECA_NOSP7	Protein RecA (Recombinase A)	359	Npun_F2914	recA Npun_F2914	Can catalyze the hydrolysis of ATP in the presence of single-stranded DNA, the ATP-dependent uptake of single-stranded DNA by duplex DNA, and the ATP-dependent hybridization of homologous single-stranded DNAs. It interacts with LexA causing its activation and leading to its autocatalytic cleavage	L	Cytoplasm	Cytoplasm	NA	No
10.7157	12.3775	12.1938	11.8879	B2J8B2	Npun_F0607	B2J8B2_NOSP7	Glycosyl hydrolase-like 10 domain-containing protein	766	Npun_F0607	Npun_F0607	PFAM Uncharacterised BCR, COG1649	S	Cytoplasmic membrane		NA	No
12.8866	11.5987	11.6337	10.7568	B2J2K4	Npun_R1773	B2J2K4_NOSP7	Carboxyl-terminal protease (EC 3.4.21.102)	426	Npun_R1773	Npun_R1773	Belongs to the peptidase S41A family	M	Cytoplasmic membrane		Sec	No
11.3854	11.9962	11.773	11.718	B2J2V3	pnp	PNP_NOSP7	Polyribonucleotide nucleotidyltransferase (EC 2.7.7.8) (Polynucleotide phosphorylase) (PNPase)	718	Npun_R3625	pnp Npun_R3625	Involved in mRNA degradation. Catalyzes the phosphorolysis of single-stranded polyribonucleotides processively in the 3'- to 5'-direction	J	Cytoplasm	Cytoplasm	NA	No
11.0384	12.1224	12.5757	10.905	B2J4D1	Npun_F5300	B2J4D1_NOSP7	WD-40 repeat protein	1181	Npun_F5300	Npun_F5300	PFAM WD domain, G-beta repeat	T	Unknown		NA	No
11.2794	11.0841	11.1961	12.9056	B2J924	Npun_R5740	B2J924_NOSP7	PRC-barrel domain protein	331	Npun_R5740	Npun_R5740	PFAM PRC-barrel domain	S	Cytoplasm		NA	No
11.2288	11.8085	11.4843	11.8661	B2J5E3	Npun_F3917	B2J5E3_NOSP7	D-fructose 1,6-bisphosphatase class 2/sedoheptulose 1,7-bisphosphatase (FBPase class 2/SBPase) (EC 3.1.3.11) (EC 3.1.3.37)	345	Npun_F3917	Npun_F3917	Belongs to the FBPase class 2 family	G	Cytoplasm		NA	No
11.5726	11.6208	11.6424	11.5361	B2ITN1	rpoA	B2ITN1_NOSP7	DNA-directed RNA polymerase subunit alpha (RNAP subunit alpha) (EC 2.7.7.6) (RNA polymerase subunit alpha) (Transcriptase subunit alpha)	315	Npun_R4366	rpoA Npun_R4366	DNA-dependent RNA polymerase catalyzes the transcription of DNA into RNA using the four ribonucleoside triphosphates as substrates	K	Cytoplasm		NA	No
11.1143	11.1135	11.9808	12.0967	B2JA65	Npun_F5842	B2JA65_NOSP7	Efflux transporter, RND family, MFP subunit	518	Npun_F5842	Npun_F5842	Belongs to the membrane fusion protein (MFP) (TC 8.A.1) family	M	Cytoplasmic membrane		NA	No
11.06	11.7001	11.6137	11.7882	B2IVR2	psbU	B2IVR2_NOSP7	Photosystem II 12 kDa extrinsic protein (PS II complex 12 kDa extrinsic protein) (PSII-U)	142	Npun_F4509	psbU Npun_F4509	Stabilizes the structure of photosystem II oxygen- evolving complex (OEC), the ion environment of oxygen evolution and protects the OEC against heat-induced inactivation	L	Cytoplasmic membrane	Thylakoid	Sec	No
11.5653	11.32	11.4781	11.7273	B2IV29	bipA	B2IV29_NOSP7	50S ribosomal subunit assembly factor BipA (EC 3.6.5.-) (GTP-binding protein BipA)	596	Npun_F0974	bipA Npun_F0974	Elongation factor Tu domain 2	T	Cytoplasmic membrane	Cytoplasm	NA	No
11.7119	12.7387	11.408	10.2165	B2JAK1	Npun_AR073	B2JAK1_NOSP7	Tetratricopeptide TPR_2 repeat protein	817	Npun_AR073	Npun_AR073	SPTR Tetratricopeptide TPR_2 repeat protein	S	Cytoplasm		Sec	No
11.3264	11.5351	11.9641	11.1028	B2IVN3	Npun_R2885	B2IVN3_NOSP7	Outer membrane efflux protein	729	Npun_R2885	Npun_R2885	PFAM Outer membrane efflux protein	MU	Outer membrane		Sec	Yes
11.0588	11.2159	11.0514	12.3657	B2ITN2	rpsK	RS11_NOSP7	30S ribosomal protein S11	131	Npun_R4367	rpsK rps11 Npun_R4367	Located on the platform of the 30S subunit, it bridges several disparate RNA helices of the 16S rRNA. Forms part of the Shine-Dalgarno cleft in the 70S ribosome	J	Cytoplasm		NA	No
11.1451	11.3162	11.2433	11.9671	B2J036	Npun_R4841	B2J036_NOSP7	Allophycocyanin, beta subunit ApcB	162	Npun_R4841	Npun_R4841	TIGRFAM allophycocyanin, beta subunit	C	Unknown	Thylakoid	NA	No
11.6204	11.3228	11.7264	10.9486	B2IT31	Npun_F0783	B2IT31_NOSP7	TonB family protein	480	Npun_F0783	Npun_F0783	Gram-negative bacterial TonB protein C-terminal	M	Extracellular	Periplasm	NA	Yes
11.1185	10.7667	10.8956	12.8103	B2ITQ4	rplD	RL4_NOSP7	50S ribosomal protein L4	212	Npun_R4389	rplD rpl4 Npun_R4389	Forms part of the polypeptide exit tunnel	J	Cytoplasm		NA	No
11.725	11.7659	11.2209	10.8689	B2IVV5	Npun_R4557	B2IVV5_NOSP7	Transketolase (EC 2.2.1.1)	675	Npun_R4557	Npun_R4557	Catalyzes the transfer of a two-carbon ketol group from a ketose donor to an aldose acceptor, via a covalent intermediate with the cofactor thiamine pyrophosphate	G	Cytoplasm		NA	No
11.0586	10.9104	11.1402	12.4676	B2J571	Npun_R3844	B2J571_NOSP7	RNP-1 like RNA-binding protein	169	Npun_R3844	Npun_R3844	PFAM RNA recognition motif. (a.k.a. RRM, RBD, or RNP domain)	S	Unknown		NA	No
11.1325	10.8773	11.2771	12.2235	B2IU88	Npun_F0925	B2IU88_NOSP7	NYN domain-containing protein	169	Npun_F0925	Npun_F0925	NYN domain	S	Cytoplasm		NA	No
11.4841	11.5199	11.7868	10.6331	B2J2D9	tal	TAL_NOSP7	Transaldolase (EC 2.2.1.2)	334	Npun_R0029	tal Npun_R0029	Transaldolase is important for the balance of metabolites in the pentose-phosphate pathway	G	Cytoplasm	Cytoplasm	NA	No
11.4632	11.2385	11.7563	10.8945	B2IZM6	Npun_F1455	B2IZM6_NOSP7	Surface antigen (D15)	688	Npun_F1455	Npun_F1455	Outer membrane protein protective antigen OMA87	M	Outer membrane		Sec	Yes
11.2706	11.8261	11.0684	11.1817	B2IWH5	Npun_R2896	B2IWH5_NOSP7	SpoVT-AbrB domain-containing protein	137	Npun_R2896	Npun_R2896	AbrB-like transcriptional regulator	K	Cytoplasm		NA	No
11.5555	11.2806	10.9709	11.5157	B2J343	Npun_F3720	B2J343_NOSP7	geranylgeranyl diphosphate reductase (EC 1.3.1.83) (Geranylgeranyl reductase)	406	Npun_F3720	Npun_F3720	TIGRFAM geranylgeranyl reductase	C	Cytoplasm		NA	No
11.0031	10.9837	10.9811	12.1348	B2J0D0	rplT	RL20_NOSP7	50S ribosomal protein L20	118	Npun_R4937	rplT rpl20 Npun_R4937	Binds directly to 23S ribosomal RNA and is necessary for the in vitro assembly process of the 50S ribosomal subunit. It is not involved in the protein synthesizing functions of that subunit	J	Cytoplasm		NA	No
11.0671	11.4267	11.5897	10.9743	B2J6V9	pdhA	B2J6V9_NOSP7	Pyruvate dehydrogenase E1 component subunit alpha (EC 1.2.4.1)	344	Npun_F5580	pdhA Npun_F5580	The pyruvate dehydrogenase complex catalyzes the overall conversion of pyruvate to acetyl-CoA and CO(2)	C	Cytoplasm		NA	No
11.1219	11.4935	10.8578	11.4846	B2ITM7	rpsI	RS9_NOSP7	30S ribosomal protein S9	138	Npun_R4362	rpsI rps9 Npun_R4362	Belongs to the universal ribosomal protein uS9 family	J	Cytoplasm		NA	No
12.1492	10.6238	10.4208	11.7467	B2IZ80	Npun_R4840	B2IZ80_NOSP7	Phycobilisome 7.8 kDa linker polypeptide, allophycocyanin-associated, core	68	Npun_R4840	Npun_R4840	Rod linker protein, associated with allophycocyanin. Linker polypeptides determine the state of aggregation and the location of the disk-shaped phycobiliprotein units within the phycobilisome and modulate their spectroscopic properties in order to mediate a directed and optimal energy transfer	S	Unknown	Thylakoid	NA	No
10.8568	11.316	11.0759	11.6864	B2J3J3	dnaJ	DNAJ_NOSP7	Chaperone protein DnaJ	375	Npun_F0123	dnaJ Npun_F0123	ATP binding to DnaK triggers the release of the substrate protein, thus completing the reaction cycle. Several rounds of ATP-dependent interactions between DnaJ, DnaK and GrpE are required for fully efficient folding. Also involved, together with DnaK and GrpE, in the DNA replication of plasmids through activation of initiation proteins	O	Cytoplasm	Cytoplasm	NA	No
11.3446	11.2296	11.0181	11.2389	B2J184	ndhH	NDHH_NOSP7	NAD(P)H-quinone oxidoreductase subunit H (EC 7.1.1.-) (NAD(P)H dehydrogenase subunit H) (NADH-plastoquinone oxidoreductase subunit H) (NDH-1 subunit H) (NDH-H)	394	Npun_F4970	ndhH Npun_F4970	electron donor, via FMN and iron-sulfur (Fe-S) centers, to quinones in the respiratory and or the photosynthetic chain. The immediate electron acceptor for the enzyme in this species is believed to be plastoquinone. Couples the redox reaction to proton translocation, and thus conserves the redox energy in a proton gradient. Cyanobacterial NDH-1 also plays a role in inorganic carbon- concentration	C	Cytoplasm	Thylakoid	NA	No
10.8379	11.4421	11.3407	11.1772	B2IYI1	gltX	SYE_NOSP7	Glutamate--tRNA ligase (EC 6.1.1.17) (Glutamyl-tRNA synthetase) (GluRS)	481	Npun_R1357	gltX Npun_R1357	Catalyzes the attachment of glutamate to tRNA(Glu) in a two-step reaction glutamate is first activated by ATP to form Glu-AMP and then transferred to the acceptor end of tRNA(Glu)	J	Cytoplasm	Cytoplasm	NA	No
11.0107	10.9048	10.9812	11.8645	B2IY66	infC	IF3_NOSP7	Translation initiation factor IF-3	177	Npun_F6393	infC Npun_F6393	IF-3 binds to the 30S ribosomal subunit and shifts the equilibrum between 70S ribosomes and their 50S and 30S subunits in favor of the free subunits, thus enhancing the availability of 30S subunits on which protein synthesis initiation begins	J	Cytoplasm	Cytoplasm	NA	No
10.8493	10.9995	10.8819	12.0201	B2IUA9	secA	SECA_NOSP7	Protein translocase subunit SecA (EC 7.4.2.8)	930	Npun_F0949	secA Npun_F0949	Part of the Sec protein translocase complex. Interacts with the SecYEG preprotein conducting channel. Has a central role in coupling the hydrolysis of ATP to the transfer of proteins into and across the cell membrane, serving as an ATP-driven molecular motor driving the stepwise translocation of polypeptide chains across the membrane	U	Cytoplasm	Cytoplasmic membrane	NA	No
10.6327	10.8631	10.7724	12.3903	B2JA75	rplA	B2JA75_NOSP7	50S ribosomal protein L1	237	Npun_F5852	rplA rpl1 Npun_F5852	Binds directly to 23S rRNA. The L1 stalk is quite mobile in the ribosome, and is involved in E site tRNA release	J	Cytoplasm		NA	No
10.2321	10.8759	10.8164	12.6489	B2ITP0	rplR	RL18_NOSP7	50S ribosomal protein L18	120	Npun_R4375	rplR rpl18 Npun_R4375	This is one of the proteins that binds and probably mediates the attachment of the 5S RNA into the large ribosomal subunit, where it forms part of the central protuberance	J	Cytoplasm		NA	No
10.7258	10.9919	10.8402	11.8544	B2J955	infB	IF2_NOSP7	Translation initiation factor IF-2	1056	Npun_R5773	infB Npun_R5773	One of the essential components for the initiation of protein synthesis. Protects formylmethionyl-tRNA from spontaneous hydrolysis and promotes its binding to the 30S ribosomal subunits. Also involved in the hydrolysis of GTP during the formation of the 70S ribosomal complex	J	Cytoplasm	Cytoplasm	NA	No
9.99333	11.7296	12.0031	10.6305	B2IVK1	Npun_F2853	B2IVK1_NOSP7	Transglycosylase SLT domain-containing protein	163	Npun_F2853	Npun_F2853	lyase activity	C	Unknown		Sec	Yes
11.0571	11.039	10.6732	11.3703	B2J903	murA	B2J903_NOSP7	UDP-N-acetylglucosamine 1-carboxyvinyltransferase (EC 2.5.1.7) (Enoylpyruvate transferase) (UDP-N-acetylglucosamine enolpyruvyl transferase) (EPT)	435	Npun_R5719	murA Npun_R5719	Cell wall formation. Adds enolpyruvyl to UDP-N- acetylglucosamine	M	Cytoplasm	Cytoplasm	NA	No
10.749	11.1214	11.1948	11.0709	B2J075	ftsH	B2J075_NOSP7	ATP-dependent zinc metalloprotease FtsH (EC 3.4.24.-)	613	Npun_F4881	ftsH Npun_F4881	Acts as a processive, ATP-dependent zinc metallopeptidase for both cytoplasmic and membrane proteins. Plays a role in the quality control of integral membrane proteins	O	Cytoplasmic membrane	Thylakoid	NA	No
11.0957	11.2233	11.1615	10.5585	P48848	zwf	G6PD_NOSP7	Glucose-6-phosphate 1-dehydrogenase (G6PD) (EC 1.1.1.49)	509	Npun_F4025	zwf Npun_F4025	Catalyzes the oxidation of glucose 6-phosphate to 6- phosphogluconolactone	G	Cytoplasm		NA	No
11.0864	10.9275	11.3057	10.6686	B2J384	lysS	SYK_NOSP7	Lysine--tRNA ligase (EC 6.1.1.6) (Lysyl-tRNA synthetase) (LysRS)	561	Npun_R5202	lysS Npun_R5202	Belongs to the class-II aminoacyl-tRNA synthetase family	J	Cytoplasm	Cytoplasm	NA	No
10.8809	10.2194	10.5785	12.2733	B2J6L1	rpsN	RS14_NOSP7	30S ribosomal protein S14	100	Npun_F4037	rpsN rps14 Npun_F4037	Binds 16S rRNA, required for the assembly of 30S particles and may also be responsible for determining the conformation of the 16S rRNA at the A site	J	Cytoplasm		NA	No
10.6989	11.3886	11.3592	10.3596	B2IX47	Npun_R6307	B2IX47_NOSP7	6-phosphogluconate dehydrogenase, decarboxylating (EC 1.1.1.44)	476	Npun_R6307	Npun_R6307	Catalyzes the oxidative decarboxylation of 6- phosphogluconate to ribulose 5-phosphate and CO(2), with concomitant reduction of NADP to NADPH	G	Cytoplasm		NA	No
10.6447	11.5479	11.678	9.91545	B2IYE8	Npun_F1319	B2IYE8_NOSP7	Dienelactone hydrolase (EC 3.1.1.45)	277	Npun_F1319	Npun_F1319	Dienelactone hydrolase family	Q	Unknown		TAT	Yes
11.2145	11.0689	10.8315	10.4885	B2J3G8	pepA	AMPA_NOSP7	Probable cytosol aminopeptidase (EC 3.4.11.1) (Leucine aminopeptidase) (LAP) (EC 3.4.11.10) (Leucyl aminopeptidase)	493	Npun_F0097	pepA Npun_F0097	Presumably involved in the processing and regular turnover of intracellular proteins. Catalyzes the removal of unsubstituted N-terminal amino acids from various peptides	E	Cytoplasm	Cytoplasm	NA	No
10.5583	10.7157	10.7182	11.5273	B2J783	Npun_F0518	B2J783_NOSP7	AAA ATPase, central domain protein (EC 3.6.4.6)	503	Npun_F0518	Npun_F0518	PFAM ATPase family associated with various cellular activities (AAA)	O	Cytoplasmic membrane		NA	No
10.0901	11.1597	10.8029	11.4483	B2IUX8	Npun_F6082	B2IUX8_NOSP7	Alkyl hydroperoxide reductase/ Thiol specific antioxidant/ Mal allergen (EC 1.11.1.7)	203	Npun_F6082	Npun_F6082	PFAM C-terminal domain of 1-Cys peroxiredoxin	O	Cytoplasm		NA	No
10.8802	10.8323	10.3553	11.3377	B2IY46	gyrB	B2IY46_NOSP7	DNA gyrase subunit B (EC 5.6.2.2)	645	Npun_F6373	gyrB Npun_F6373	A type II topoisomerase that negatively supercoils closed circular double-stranded (ds) DNA in an ATP-dependent manner to modulate DNA topology and maintain chromosomes in an underwound state. Negative supercoiling favors strand separation, and DNA replication, transcription, recombination and repair, all of which involve strand separation. Also able to catalyze the interconversion of other topol…	L	Cytoplasm	Cytoplasm	NA	No
10.5506	10.6959	10.8459	11.313	B2J9Y9	ccmK	B2J9Y9_NOSP7	Carboxysome shell protein CcmK (Carbon dioxide-concentrating mechanism protein CcmK)	102	Npun_F4291	ccmK Npun_F4291	Carbon dioxide concentrating mechanism carboxysome shell protein	CQ	Unknown	Cytoplasm	NA	No
10.4177	10.5156	10.6153	11.8204	B2ITP8	rplP	RL16_NOSP7	50S ribosomal protein L16	141	Npun_R4383	rplP rpl16 Npun_R4383	Binds 23S rRNA and is also seen to make contacts with the A and possibly P site tRNAs	J	Cytoplasm		NA	No
11.2521	10.9314	12.2412	8.88387	B2ITL6	gpmI	GPMI_NOSP7	2,3-bisphosphoglycerate-independent phosphoglycerate mutase (BPG-independent PGAM) (Phosphoglyceromutase) (iPGM) (EC 5.4.2.12)	532	Npun_R4351	gpmI Npun_R4351	Catalyzes the interconversion of 2-phosphoglycerate and 3-phosphoglycerate	G	Cytoplasm		NA	No
[truncated: 546 more rows]

[truncated: 6 more sheets: Supplementary Data 10, Supplementary Data 11, Supplementary Data 12, Supplementary Data 13, Supplementary Data 14, Supplementary Data 15]
